# Supplementary material for: Fitting Gaussian mixture models on incomplete data
Source: BMC Bioinformatics. 2022 Jun 1;23:208. doi: 10.1186/s12859-022-04740-9 (PMC9158227; doi:10.1186/s12859-022-04740-9)
Supplement: Supplementary file 2 — Additional file 2. Replication scripts and benchmark data. [file 12859_2022_4740_MOESM2_ESM.zip]

Archive with 484 entries (473 files):
- Supplementary_Data1_archive/
- Supplementary_Data1_archive/Supplementary_Data1/
- Supplementary_Data1_archive/Supplementary_Data1/.Rhistory
- Supplementary_Data1_archive/Supplementary_Data1/Adjusted_rand_index_table.R
- Supplementary_Data1_archive/Supplementary_Data1/Benchmark_results/
- Supplementary_Data1_archive/Supplementary_Data1/Benchmark_results/Bivariate_GM/
- Supplementary_Data1_archive/Supplementary_Data1/Benchmark_results/Bivariate_GM/.~lock.Benchmark_2.csv#
- Supplementary_Data1_archive/Supplementary_Data1/Benchmark_results/Bivariate_GM/Benchmark_1.csv
- Supplementary_Data1_archive/Supplementary_Data1/Benchmark_results/Bivariate_GM/Benchmark_10.csv
- Supplementary_Data1_archive/Supplementary_Data1/Benchmark_results/Bivariate_GM/Benchmark_11.csv
- Supplementary_Data1_archive/Supplementary_Data1/Benchmark_results/Bivariate_GM/Benchmark_12.csv
- Supplementary_Data1_archive/Supplementary_Data1/Benchmark_results/Bivariate_GM/Benchmark_13.csv
- Supplementary_Data1_archive/Supplementary_Data1/Benchmark_results/Bivariate_GM/Benchmark_14.csv
- Supplementary_Data1_archive/Supplementary_Data1/Benchmark_results/Bivariate_GM/Benchmark_15.csv
- Supplementary_Data1_archive/Supplementary_Data1/Benchmark_results/Bivariate_GM/Benchmark_16.csv
- Supplementary_Data1_archive/Supplementary_Data1/Benchmark_results/Bivariate_GM/Benchmark_17.csv
- Supplementary_Data1_archive/Supplementary_Data1/Benchmark_results/Bivariate_GM/Benchmark_18.csv
- Supplementary_Data1_archive/Supplementary_Data1/Benchmark_results/Bivariate_GM/Benchmark_19.csv
- Supplementary_Data1_archive/Supplementary_Data1/Benchmark_results/Bivariate_GM/Benchmark_2.csv
- Supplementary_Data1_archive/Supplementary_Data1/Benchmark_results/Bivariate_GM/Benchmark_20.csv
- Supplementary_Data1_archive/Supplementary_Data1/Benchmark_results/Bivariate_GM/Benchmark_21.csv
- Supplementary_Data1_archive/Supplementary_Data1/Benchmark_results/Bivariate_GM/Benchmark_22.csv
- Supplementary_Data1_archive/Supplementary_Data1/Benchmark_results/Bivariate_GM/Benchmark_23.csv
- Supplementary_Data1_archive/Supplementary_Data1/Benchmark_results/Bivariate_GM/Benchmark_24.csv
- Supplementary_Data1_archive/Supplementary_Data1/Benchmark_results/Bivariate_GM/Benchmark_25.csv
- Supplementary_Data1_archive/Supplementary_Data1/Benchmark_results/Bivariate_GM/Benchmark_26.csv
- Supplementary_Data1_archive/Supplementary_Data1/Benchmark_results/Bivariate_GM/Benchmark_27.csv
- Supplementary_Data1_archive/Supplementary_Data1/Benchmark_results/Bivariate_GM/Benchmark_28.csv
- Supplementary_Data1_archive/Supplementary_Data1/Benchmark_results/Bivariate_GM/Benchmark_29.csv
- Supplementary_Data1_archive/Supplementary_Data1/Benchmark_results/Bivariate_GM/Benchmark_3.csv
- Supplementary_Data1_archive/Supplementary_Data1/Benchmark_results/Bivariate_GM/Benchmark_30.csv
- Supplementary_Data1_archive/Supplementary_Data1/Benchmark_results/Bivariate_GM/Benchmark_31.csv
- Supplementary_Data1_archive/Supplementary_Data1/Benchmark_results/Bivariate_GM/Benchmark_32.csv
- Supplementary_Data1_archive/Supplementary_Data1/Benchmark_results/Bivariate_GM/Benchmark_33.csv
- Supplementary_Data1_archive/Supplementary_Data1/Benchmark_results/Bivariate_GM/Benchmark_34.csv
- Supplementary_Data1_archive/Supplementary_Data1/Benchmark_results/Bivariate_GM/Benchmark_35.csv
- Supplementary_Data1_archive/Supplementary_Data1/Benchmark_results/Bivariate_GM/Benchmark_36.csv
- Supplementary_Data1_archive/Supplementary_Data1/Benchmark_results/Bivariate_GM/Benchmark_37.csv
- Supplementary_Data1_archive/Supplementary_Data1/Benchmark_results/Bivariate_GM/Benchmark_38.csv
- Supplementary_Data1_archive/Supplementary_Data1/Benchmark_results/Bivariate_GM/Benchmark_39.csv
- Supplementary_Data1_archive/Supplementary_Data1/Benchmark_results/Bivariate_GM/Benchmark_4.csv
- Supplementary_Data1_archive/Supplementary_Data1/Benchmark_results/Bivariate_GM/Benchmark_5.csv
- Supplementary_Data1_archive/Supplementary_Data1/Benchmark_results/Bivariate_GM/Benchmark_6.csv
- Supplementary_Data1_archive/Supplementary_Data1/Benchmark_results/Bivariate_GM/Benchmark_7.csv
- Supplementary_Data1_archive/Supplementary_Data1/Benchmark_results/Bivariate_GM/Benchmark_8.csv
- Supplementary_Data1_archive/Supplementary_Data1/Benchmark_results/Bivariate_GM/Benchmark_9.csv
- Supplementary_Data1_archive/Supplementary_Data1/Benchmark_results/Bivariate_GM/RTime_1.csv
- Supplementary_Data1_archive/Supplementary_Data1/Benchmark_results/Bivariate_GM/RTime_10.csv
- Supplementary_Data1_archive/Supplementary_Data1/Benchmark_results/Bivariate_GM/RTime_11.csv
- Supplementary_Data1_archive/Supplementary_Data1/Benchmark_results/Bivariate_GM/RTime_12.csv
- Supplementary_Data1_archive/Supplementary_Data1/Benchmark_results/Bivariate_GM/RTime_13.csv
- Supplementary_Data1_archive/Supplementary_Data1/Benchmark_results/Bivariate_GM/RTime_14.csv
- Supplementary_Data1_archive/Supplementary_Data1/Benchmark_results/Bivariate_GM/RTime_15.csv
- Supplementary_Data1_archive/Supplementary_Data1/Benchmark_results/Bivariate_GM/RTime_16.csv
- Supplementary_Data1_archive/Supplementary_Data1/Benchmark_results/Bivariate_GM/RTime_17.csv
- Supplementary_Data1_archive/Supplementary_Data1/Benchmark_results/Bivariate_GM/RTime_18.csv
- Supplementary_Data1_archive/Supplementary_Data1/Benchmark_results/Bivariate_GM/RTime_19.csv
- Supplementary_Data1_archive/Supplementary_Data1/Benchmark_results/Bivariate_GM/RTime_2.csv
- Supplementary_Data1_archive/Supplementary_Data1/Benchmark_results/Bivariate_GM/RTime_20.csv
- Supplementary_Data1_archive/Supplementary_Data1/Benchmark_results/Bivariate_GM/RTime_21.csv
- Supplementary_Data1_archive/Supplementary_Data1/Benchmark_results/Bivariate_GM/RTime_22.csv
- Supplementary_Data1_archive/Supplementary_Data1/Benchmark_results/Bivariate_GM/RTime_23.csv
- Supplementary_Data1_archive/Supplementary_Data1/Benchmark_results/Bivariate_GM/RTime_24.csv
- Supplementary_Data1_archive/Supplementary_Data1/Benchmark_results/Bivariate_GM/RTime_25.csv
- Supplementary_Data1_archive/Supplementary_Data1/Benchmark_results/Bivariate_GM/RTime_26.csv
- Supplementary_Data1_archive/Supplementary_Data1/Benchmark_results/Bivariate_GM/RTime_27.csv
- Supplementary_Data1_archive/Supplementary_Data1/Benchmark_results/Bivariate_GM/RTime_28.csv
- Supplementary_Data1_archive/Supplementary_Data1/Benchmark_results/Bivariate_GM/RTime_29.csv
- Supplementary_Data1_archive/Supplementary_Data1/Benchmark_results/Bivariate_GM/RTime_3.csv
- Supplementary_Data1_archive/Supplementary_Data1/Benchmark_results/Bivariate_GM/RTime_30.csv
- Supplementary_Data1_archive/Supplementary_Data1/Benchmark_results/Bivariate_GM/RTime_31.csv
- Supplementary_Data1_archive/Supplementary_Data1/Benchmark_results/Bivariate_GM/RTime_32.csv
- Supplementary_Data1_archive/Supplementary_Data1/Benchmark_results/Bivariate_GM/RTime_33.csv
- Supplementary_Data1_archive/Supplementary_Data1/Benchmark_results/Bivariate_GM/RTime_34.csv
- Supplementary_Data1_archive/Supplementary_Data1/Benchmark_results/Bivariate_GM/RTime_35.csv
- Supplementary_Data1_archive/Supplementary_Data1/Benchmark_results/Bivariate_GM/RTime_36.csv
- Supplementary_Data1_archive/Supplementary_Data1/Benchmark_results/Bivariate_GM/RTime_37.csv
- Supplementary_Data1_archive/Supplementary_Data1/Benchmark_results/Bivariate_GM/RTime_38.csv
- Supplementary_Data1_archive/Supplementary_Data1/Benchmark_results/Bivariate_GM/RTime_39.csv
- Supplementary_Data1_archive/Supplementary_Data1/Benchmark_results/Bivariate_GM/RTime_4.csv
- Supplementary_Data1_archive/Supplementary_Data1/Benchmark_results/Bivariate_GM/RTime_5.csv
- Supplementary_Data1_archive/Supplementary_Data1/Benchmark_results/Bivariate_GM/RTime_6.csv
- Supplementary_Data1_archive/Supplementary_Data1/Benchmark_results/Bivariate_GM/RTime_7.csv
- Supplementary_Data1_archive/Supplementary_Data1/Benchmark_results/Bivariate_GM/RTime_8.csv
- Supplementary_Data1_archive/Supplementary_Data1/Benchmark_results/Bivariate_GM/RTime_9.csv
- Supplementary_Data1_archive/Supplementary_Data1/Benchmark_results/GWAS_1/
- Supplementary_Data1_archive/Supplementary_Data1/Benchmark_results/GWAS_1/Benchmark_1.csv
- Supplementary_Data1_archive/Supplementary_Data1/Benchmark_results/GWAS_1/Benchmark_10.csv
- Supplementary_Data1_archive/Supplementary_Data1/Benchmark_results/GWAS_1/Benchmark_11.csv
- Supplementary_Data1_archive/Supplementary_Data1/Benchmark_results/GWAS_1/Benchmark_12.csv
- Supplementary_Data1_archive/Supplementary_Data1/Benchmark_results/GWAS_1/Benchmark_13.csv
- Supplementary_Data1_archive/Supplementary_Data1/Benchmark_results/GWAS_1/Benchmark_14.csv
- Supplementary_Data1_archive/Supplementary_Data1/Benchmark_results/GWAS_1/Benchmark_15.csv
- Supplementary_Data1_archive/Supplementary_Data1/Benchmark_results/GWAS_1/Benchmark_16.csv
- Supplementary_Data1_archive/Supplementary_Data1/Benchmark_results/GWAS_1/Benchmark_17.csv
- Supplementary_Data1_archive/Supplementary_Data1/Benchmark_results/GWAS_1/Benchmark_18.csv
- Supplementary_Data1_archive/Supplementary_Data1/Benchmark_results/GWAS_1/Benchmark_19.csv
- Supplementary_Data1_archive/Supplementary_Data1/Benchmark_results/GWAS_1/Benchmark_2.csv
- Supplementary_Data1_archive/Supplementary_Data1/Benchmark_results/GWAS_1/Benchmark_20.csv
- Supplementary_Data1_archive/Supplementary_Data1/Benchmark_results/GWAS_1/Benchmark_21.csv
- Supplementary_Data1_archive/Supplementary_Data1/Benchmark_results/GWAS_1/Benchmark_22.csv
- Supplementary_Data1_archive/Supplementary_Data1/Benchmark_results/GWAS_1/Benchmark_23.csv
- Supplementary_Data1_archive/Supplementary_Data1/Benchmark_results/GWAS_1/Benchmark_24.csv
- Supplementary_Data1_archive/Supplementary_Data1/Benchmark_results/GWAS_1/Benchmark_25.csv
- Supplementary_Data1_archive/Supplementary_Data1/Benchmark_results/GWAS_1/Benchmark_26.csv
- Supplementary_Data1_archive/Supplementary_Data1/Benchmark_results/GWAS_1/Benchmark_27.csv
- Supplementary_Data1_archive/Supplementary_Data1/Benchmark_results/GWAS_1/Benchmark_28.csv
- Supplementary_Data1_archive/Supplementary_Data1/Benchmark_results/GWAS_1/Benchmark_29.csv
- Supplementary_Data1_archive/Supplementary_Data1/Benchmark_results/GWAS_1/Benchmark_3.csv
- Supplementary_Data1_archive/Supplementary_Data1/Benchmark_results/GWAS_1/Benchmark_30.csv
- Supplementary_Data1_archive/Supplementary_Data1/Benchmark_results/GWAS_1/Benchmark_31.csv
- Supplementary_Data1_archive/Supplementary_Data1/Benchmark_results/GWAS_1/Benchmark_32.csv
- Supplementary_Data1_archive/Supplementary_Data1/Benchmark_results/GWAS_1/Benchmark_33.csv
- Supplementary_Data1_archive/Supplementary_Data1/Benchmark_results/GWAS_1/Benchmark_34.csv
- Supplementary_Data1_archive/Supplementary_Data1/Benchmark_results/GWAS_1/Benchmark_35.csv
- Supplementary_Data1_archive/Supplementary_Data1/Benchmark_results/GWAS_1/Benchmark_36.csv
- Supplementary_Data1_archive/Supplementary_Data1/Benchmark_results/GWAS_1/Benchmark_37.csv
- Supplementary_Data1_archive/Supplementary_Data1/Benchmark_results/GWAS_1/Benchmark_38.csv
- Supplementary_Data1_archive/Supplementary_Data1/Benchmark_results/GWAS_1/Benchmark_39.csv
- Supplementary_Data1_archive/Supplementary_Data1/Benchmark_results/GWAS_1/Benchmark_4.csv
- Supplementary_Data1_archive/Supplementary_Data1/Benchmark_results/GWAS_1/Benchmark_40.csv
- Supplementary_Data1_archive/Supplementary_Data1/Benchmark_results/GWAS_1/Benchmark_5.csv
- Supplementary_Data1_archive/Supplementary_Data1/Benchmark_results/GWAS_1/Benchmark_6.csv
- Supplementary_Data1_archive/Supplementary_Data1/Benchmark_results/GWAS_1/Benchmark_7.csv
- Supplementary_Data1_archive/Supplementary_Data1/Benchmark_results/GWAS_1/Benchmark_8.csv
- Supplementary_Data1_archive/Supplementary_Data1/Benchmark_results/GWAS_1/Benchmark_9.csv
- Supplementary_Data1_archive/Supplementary_Data1/Benchmark_results/GWAS_2/
- Supplementary_Data1_archive/Supplementary_Data1/Benchmark_results/GWAS_2/Benchmark_1.csv
- Supplementary_Data1_archive/Supplementary_Data1/Benchmark_results/GWAS_2/Benchmark_10.csv
- Supplementary_Data1_archive/Supplementary_Data1/Benchmark_results/GWAS_2/Benchmark_11.csv
- Supplementary_Data1_archive/Supplementary_Data1/Benchmark_results/GWAS_2/Benchmark_12.csv
- Supplementary_Data1_archive/Supplementary_Data1/Benchmark_results/GWAS_2/Benchmark_13.csv
- Supplementary_Data1_archive/Supplementary_Data1/Benchmark_results/GWAS_2/Benchmark_14.csv
- Supplementary_Data1_archive/Supplementary_Data1/Benchmark_results/GWAS_2/Benchmark_15.csv
- Supplementary_Data1_archive/Supplementary_Data1/Benchmark_results/GWAS_2/Benchmark_16.csv
- Supplementary_Data1_archive/Supplementary_Data1/Benchmark_results/GWAS_2/Benchmark_17.csv
- Supplementary_Data1_archive/Supplementary_Data1/Benchmark_results/GWAS_2/Benchmark_18.csv
- Supplementary_Data1_archive/Supplementary_Data1/Benchmark_results/GWAS_2/Benchmark_19.csv
- Supplementary_Data1_archive/Supplementary_Data1/Benchmark_results/GWAS_2/Benchmark_2.csv
- Supplementary_Data1_archive/Supplementary_Data1/Benchmark_results/GWAS_2/Benchmark_20.csv
- Supplementary_Data1_archive/Supplementary_Data1/Benchmark_results/GWAS_2/Benchmark_21.csv
- Supplementary_Data1_archive/Supplementary_Data1/Benchmark_results/GWAS_2/Benchmark_22.csv
- Supplementary_Data1_archive/Supplementary_Data1/Benchmark_results/GWAS_2/Benchmark_23.csv
- Supplementary_Data1_archive/Supplementary_Data1/Benchmark_results/GWAS_2/Benchmark_24.csv
- Supplementary_Data1_archive/Supplementary_Data1/Benchmark_results/GWAS_2/Benchmark_25.csv
- Supplementary_Data1_archive/Supplementary_Data1/Benchmark_results/GWAS_2/Benchmark_26.csv
- Supplementary_Data1_archive/Supplementary_Data1/Benchmark_results/GWAS_2/Benchmark_27.csv
- Supplementary_Data1_archive/Supplementary_Data1/Benchmark_results/GWAS_2/Benchmark_28.csv
- Supplementary_Data1_archive/Supplementary_Data1/Benchmark_results/GWAS_2/Benchmark_29.csv
- Supplementary_Data1_archive/Supplementary_Data1/Benchmark_results/GWAS_2/Benchmark_3.csv
- Supplementary_Data1_archive/Supplementary_Data1/Benchmark_results/GWAS_2/Benchmark_30.csv
- Supplementary_Data1_archive/Supplementary_Data1/Benchmark_results/GWAS_2/Benchmark_31.csv
- Supplementary_Data1_archive/Supplementary_Data1/Benchmark_results/GWAS_2/Benchmark_32.csv
- Supplementary_Data1_archive/Supplementary_Data1/Benchmark_results/GWAS_2/Benchmark_33.csv
- Supplementary_Data1_archive/Supplementary_Data1/Benchmark_results/GWAS_2/Benchmark_34.csv
- Supplementary_Data1_archive/Supplementary_Data1/Benchmark_results/GWAS_2/Benchmark_35.csv
- Supplementary_Data1_archive/Supplementary_Data1/Benchmark_results/GWAS_2/Benchmark_36.csv
- Supplementary_Data1_archive/Supplementary_Data1/Benchmark_results/GWAS_2/Benchmark_37.csv
- Supplementary_Data1_archive/Supplementary_Data1/Benchmark_results/GWAS_2/Benchmark_38.csv
- Supplementary_Data1_archive/Supplementary_Data1/Benchmark_results/GWAS_2/Benchmark_39.csv
- Supplementary_Data1_archive/Supplementary_Data1/Benchmark_results/GWAS_2/Benchmark_4.csv
- Supplementary_Data1_archive/Supplementary_Data1/Benchmark_results/GWAS_2/Benchmark_40.csv
- Supplementary_Data1_archive/Supplementary_Data1/Benchmark_results/GWAS_2/Benchmark_5.csv
- Supplementary_Data1_archive/Supplementary_Data1/Benchmark_results/GWAS_2/Benchmark_6.csv
- Supplementary_Data1_archive/Supplementary_Data1/Benchmark_results/GWAS_2/Benchmark_7.csv
- Supplementary_Data1_archive/Supplementary_Data1/Benchmark_results/GWAS_2/Benchmark_8.csv
- Supplementary_Data1_archive/Supplementary_Data1/Benchmark_results/GWAS_2/Benchmark_9.csv
- Supplementary_Data1_archive/Supplementary_Data1/Benchmark_results/GWAS_2/RTime_1.csv
- Supplementary_Data1_archive/Supplementary_Data1/Benchmark_results/GWAS_2/RTime_10.csv
- Supplementary_Data1_archive/Supplementary_Data1/Benchmark_results/GWAS_2/RTime_11.csv
- Supplementary_Data1_archive/Supplementary_Data1/Benchmark_results/GWAS_2/RTime_12.csv
- Supplementary_Data1_archive/Supplementary_Data1/Benchmark_results/GWAS_2/RTime_13.csv
- Supplementary_Data1_archive/Supplementary_Data1/Benchmark_results/GWAS_2/RTime_14.csv
- Supplementary_Data1_archive/Supplementary_Data1/Benchmark_results/GWAS_2/RTime_15.csv
- Supplementary_Data1_archive/Supplementary_Data1/Benchmark_results/GWAS_2/RTime_16.csv
- Supplementary_Data1_archive/Supplementary_Data1/Benchmark_results/GWAS_2/RTime_17.csv
- Supplementary_Data1_archive/Supplementary_Data1/Benchmark_results/GWAS_2/RTime_18.csv
- Supplementary_Data1_archive/Supplementary_Data1/Benchmark_results/GWAS_2/RTime_19.csv
- Supplementary_Data1_archive/Supplementary_Data1/Benchmark_results/GWAS_2/RTime_2.csv
- Supplementary_Data1_archive/Supplementary_Data1/Benchmark_results/GWAS_2/RTime_20.csv
- Supplementary_Data1_archive/Supplementary_Data1/Benchmark_results/GWAS_2/RTime_21.csv
- Supplementary_Data1_archive/Supplementary_Data1/Benchmark_results/GWAS_2/RTime_22.csv
- Supplementary_Data1_archive/Supplementary_Data1/Benchmark_results/GWAS_2/RTime_23.csv
- Supplementary_Data1_archive/Supplementary_Data1/Benchmark_results/GWAS_2/RTime_24.csv
- Supplementary_Data1_archive/Supplementary_Data1/Benchmark_results/GWAS_2/RTime_25.csv
- Supplementary_Data1_archive/Supplementary_Data1/Benchmark_results/GWAS_2/RTime_26.csv
- Supplementary_Data1_archive/Supplementary_Data1/Benchmark_results/GWAS_2/RTime_27.csv
- Supplementary_Data1_archive/Supplementary_Data1/Benchmark_results/GWAS_2/RTime_28.csv
- Supplementary_Data1_archive/Supplementary_Data1/Benchmark_results/GWAS_2/RTime_29.csv
- Supplementary_Data1_archive/Supplementary_Data1/Benchmark_results/GWAS_2/RTime_3.csv
- Supplementary_Data1_archive/Supplementary_Data1/Benchmark_results/GWAS_2/RTime_30.csv
- Supplementary_Data1_archive/Supplementary_Data1/Benchmark_results/GWAS_2/RTime_31.csv
- Supplementary_Data1_archive/Supplementary_Data1/Benchmark_results/GWAS_2/RTime_32.csv
- Supplementary_Data1_archive/Supplementary_Data1/Benchmark_results/GWAS_2/RTime_33.csv
- Supplementary_Data1_archive/Supplementary_Data1/Benchmark_results/GWAS_2/RTime_34.csv
- Supplementary_Data1_archive/Supplementary_Data1/Benchmark_results/GWAS_2/RTime_35.csv
- Supplementary_Data1_archive/Supplementary_Data1/Benchmark_results/GWAS_2/RTime_36.csv
- Supplementary_Data1_archive/Supplementary_Data1/Benchmark_results/GWAS_2/RTime_37.csv
- Supplementary_Data1_archive/Supplementary_Data1/Benchmark_results/GWAS_2/RTime_38.csv
- Supplementary_Data1_archive/Supplementary_Data1/Benchmark_results/GWAS_2/RTime_39.csv
- Supplementary_Data1_archive/Supplementary_Data1/Benchmark_results/GWAS_2/RTime_4.csv
- Supplementary_Data1_archive/Supplementary_Data1/Benchmark_results/GWAS_2/RTime_40.csv
- Supplementary_Data1_archive/Supplementary_Data1/Benchmark_results/GWAS_2/RTime_5.csv
- Supplementary_Data1_archive/Supplementary_Data1/Benchmark_results/GWAS_2/RTime_6.csv
- Supplementary_Data1_archive/Supplementary_Data1/Benchmark_results/GWAS_2/RTime_7.csv
- Supplementary_Data1_archive/Supplementary_Data1/Benchmark_results/GWAS_2/RTime_8.csv
- Supplementary_Data1_archive/Supplementary_Data1/Benchmark_results/GWAS_2/RTime_9.csv
- Supplementary_Data1_archive/Supplementary_Data1/Benchmark_results/GWAS_3/
- Supplementary_Data1_archive/Supplementary_Data1/Benchmark_results/GWAS_3/Benchmark_1.csv
- Supplementary_Data1_archive/Supplementary_Data1/Benchmark_results/GWAS_3/Benchmark_10.csv
- Supplementary_Data1_archive/Supplementary_Data1/Benchmark_results/GWAS_3/Benchmark_11.csv
- Supplementary_Data1_archive/Supplementary_Data1/Benchmark_results/GWAS_3/Benchmark_12.csv
- Supplementary_Data1_archive/Supplementary_Data1/Benchmark_results/GWAS_3/Benchmark_13.csv
- Supplementary_Data1_archive/Supplementary_Data1/Benchmark_results/GWAS_3/Benchmark_14.csv
- Supplementary_Data1_archive/Supplementary_Data1/Benchmark_results/GWAS_3/Benchmark_15.csv
- Supplementary_Data1_archive/Supplementary_Data1/Benchmark_results/GWAS_3/Benchmark_16.csv
- Supplementary_Data1_archive/Supplementary_Data1/Benchmark_results/GWAS_3/Benchmark_17.csv
- Supplementary_Data1_archive/Supplementary_Data1/Benchmark_results/GWAS_3/Benchmark_18.csv
- Supplementary_Data1_archive/Supplementary_Data1/Benchmark_results/GWAS_3/Benchmark_19.csv
- Supplementary_Data1_archive/Supplementary_Data1/Benchmark_results/GWAS_3/Benchmark_2.csv
- Supplementary_Data1_archive/Supplementary_Data1/Benchmark_results/GWAS_3/Benchmark_20.csv
- Supplementary_Data1_archive/Supplementary_Data1/Benchmark_results/GWAS_3/Benchmark_21.csv
- Supplementary_Data1_archive/Supplementary_Data1/Benchmark_results/GWAS_3/Benchmark_22.csv
- Supplementary_Data1_archive/Supplementary_Data1/Benchmark_results/GWAS_3/Benchmark_23.csv
- Supplementary_Data1_archive/Supplementary_Data1/Benchmark_results/GWAS_3/Benchmark_24.csv
- Supplementary_Data1_archive/Supplementary_Data1/Benchmark_results/GWAS_3/Benchmark_25.csv
- Supplementary_Data1_archive/Supplementary_Data1/Benchmark_results/GWAS_3/Benchmark_26.csv
- Supplementary_Data1_archive/Supplementary_Data1/Benchmark_results/GWAS_3/Benchmark_27.csv
- Supplementary_Data1_archive/Supplementary_Data1/Benchmark_results/GWAS_3/Benchmark_28.csv
- Supplementary_Data1_archive/Supplementary_Data1/Benchmark_results/GWAS_3/Benchmark_29.csv
- Supplementary_Data1_archive/Supplementary_Data1/Benchmark_results/GWAS_3/Benchmark_3.csv
- Supplementary_Data1_archive/Supplementary_Data1/Benchmark_results/GWAS_3/Benchmark_30.csv
- Supplementary_Data1_archive/Supplementary_Data1/Benchmark_results/GWAS_3/Benchmark_31.csv
- Supplementary_Data1_archive/Supplementary_Data1/Benchmark_results/GWAS_3/Benchmark_32.csv
- Supplementary_Data1_archive/Supplementary_Data1/Benchmark_results/GWAS_3/Benchmark_33.csv
- Supplementary_Data1_archive/Supplementary_Data1/Benchmark_results/GWAS_3/Benchmark_34.csv
- Supplementary_Data1_archive/Supplementary_Data1/Benchmark_results/GWAS_3/Benchmark_35.csv
- Supplementary_Data1_archive/Supplementary_Data1/Benchmark_results/GWAS_3/Benchmark_36.csv
- Supplementary_Data1_archive/Supplementary_Data1/Benchmark_results/GWAS_3/Benchmark_37.csv
- Supplementary_Data1_archive/Supplementary_Data1/Benchmark_results/GWAS_3/Benchmark_38.csv
- Supplementary_Data1_archive/Supplementary_Data1/Benchmark_results/GWAS_3/Benchmark_39.csv
- Supplementary_Data1_archive/Supplementary_Data1/Benchmark_results/GWAS_3/Benchmark_4.csv
- Supplementary_Data1_archive/Supplementary_Data1/Benchmark_results/GWAS_3/Benchmark_40.csv
- Supplementary_Data1_archive/Supplementary_Data1/Benchmark_results/GWAS_3/Benchmark_5.csv
- Supplementary_Data1_archive/Supplementary_Data1/Benchmark_results/GWAS_3/Benchmark_6.csv
- Supplementary_Data1_archive/Supplementary_Data1/Benchmark_results/GWAS_3/Benchmark_7.csv
- Supplementary_Data1_archive/Supplementary_Data1/Benchmark_results/GWAS_3/Benchmark_8.csv
- Supplementary_Data1_archive/Supplementary_Data1/Benchmark_results/GWAS_3/Benchmark_9.csv
- Supplementary_Data1_archive/Supplementary_Data1/Benchmark_results/GWAS_3/RTime_1.csv
- Supplementary_Data1_archive/Supplementary_Data1/Benchmark_results/GWAS_3/RTime_10.csv
- Supplementary_Data1_archive/Supplementary_Data1/Benchmark_results/GWAS_3/RTime_11.csv
- Supplementary_Data1_archive/Supplementary_Data1/Benchmark_results/GWAS_3/RTime_12.csv
- Supplementary_Data1_archive/Supplementary_Data1/Benchmark_results/GWAS_3/RTime_13.csv
- Supplementary_Data1_archive/Supplementary_Data1/Benchmark_results/GWAS_3/RTime_14.csv
- Supplementary_Data1_archive/Supplementary_Data1/Benchmark_results/GWAS_3/RTime_15.csv
- Supplementary_Data1_archive/Supplementary_Data1/Benchmark_results/GWAS_3/RTime_16.csv
- Supplementary_Data1_archive/Supplementary_Data1/Benchmark_results/GWAS_3/RTime_17.csv
- Supplementary_Data1_archive/Supplementary_Data1/Benchmark_results/GWAS_3/RTime_18.csv
- Supplementary_Data1_archive/Supplementary_Data1/Benchmark_results/GWAS_3/RTime_19.csv
- Supplementary_Data1_archive/Supplementary_Data1/Benchmark_results/GWAS_3/RTime_2.csv
- Supplementary_Data1_archive/Supplementary_Data1/Benchmark_results/GWAS_3/RTime_20.csv
- Supplementary_Data1_archive/Supplementary_Data1/Benchmark_results/GWAS_3/RTime_21.csv
- Supplementary_Data1_archive/Supplementary_Data1/Benchmark_results/GWAS_3/RTime_22.csv
- Supplementary_Data1_archive/Supplementary_Data1/Benchmark_results/GWAS_3/RTime_23.csv
- Supplementary_Data1_archive/Supplementary_Data1/Benchmark_results/GWAS_3/RTime_24.csv
- Supplementary_Data1_archive/Supplementary_Data1/Benchmark_results/GWAS_3/RTime_25.csv
- Supplementary_Data1_archive/Supplementary_Data1/Benchmark_results/GWAS_3/RTime_26.csv
- Supplementary_Data1_archive/Supplementary_Data1/Benchmark_results/GWAS_3/RTime_27.csv
- Supplementary_Data1_archive/Supplementary_Data1/Benchmark_results/GWAS_3/RTime_28.csv
- Supplementary_Data1_archive/Supplementary_Data1/Benchmark_results/GWAS_3/RTime_29.csv
- Supplementary_Data1_archive/Supplementary_Data1/Benchmark_results/GWAS_3/RTime_3.csv
- Supplementary_Data1_archive/Supplementary_Data1/Benchmark_results/GWAS_3/RTime_30.csv
- Supplementary_Data1_archive/Supplementary_Data1/Benchmark_results/GWAS_3/RTime_31.csv
- Supplementary_Data1_archive/Supplementary_Data1/Benchmark_results/GWAS_3/RTime_32.csv
- Supplementary_Data1_archive/Supplementary_Data1/Benchmark_results/GWAS_3/RTime_33.csv
- Supplementary_Data1_archive/Supplementary_Data1/Benchmark_results/GWAS_3/RTime_34.csv
- Supplementary_Data1_archive/Supplementary_Data1/Benchmark_results/GWAS_3/RTime_35.csv
- Supplementary_Data1_archive/Supplementary_Data1/Benchmark_results/GWAS_3/RTime_36.csv
- Supplementary_Data1_archive/Supplementary_Data1/Benchmark_results/GWAS_3/RTime_37.csv
- Supplementary_Data1_archive/Supplementary_Data1/Benchmark_results/GWAS_3/RTime_38.csv
- Supplementary_Data1_archive/Supplementary_Data1/Benchmark_results/GWAS_3/RTime_39.csv
- Supplementary_Data1_archive/Supplementary_Data1/Benchmark_results/GWAS_3/RTime_4.csv
- Supplementary_Data1_archive/Supplementary_Data1/Benchmark_results/GWAS_3/RTime_40.csv
- Supplementary_Data1_archive/Supplementary_Data1/Benchmark_results/GWAS_3/RTime_5.csv
- Supplementary_Data1_archive/Supplementary_Data1/Benchmark_results/GWAS_3/RTime_6.csv
- Supplementary_Data1_archive/Supplementary_Data1/Benchmark_results/GWAS_3/RTime_7.csv
- Supplementary_Data1_archive/Supplementary_Data1/Benchmark_results/GWAS_3/RTime_8.csv
- Supplementary_Data1_archive/Supplementary_Data1/Benchmark_results/GWAS_3/RTime_9.csv
- Supplementary_Data1_archive/Supplementary_Data1/Benchmark_results/GWAS_simulation/
- Supplementary_Data1_archive/Supplementary_Data1/Benchmark_results/GWAS_simulation/Benchmark_1.csv
- Supplementary_Data1_archive/Supplementary_Data1/Benchmark_results/GWAS_simulation/Benchmark_10.csv
- Supplementary_Data1_archive/Supplementary_Data1/Benchmark_results/GWAS_simulation/Benchmark_11.csv
- Supplementary_Data1_archive/Supplementary_Data1/Benchmark_results/GWAS_simulation/Benchmark_12.csv
- Supplementary_Data1_archive/Supplementary_Data1/Benchmark_results/GWAS_simulation/Benchmark_13.csv
- Supplementary_Data1_archive/Supplementary_Data1/Benchmark_results/GWAS_simulation/Benchmark_14.csv
- Supplementary_Data1_archive/Supplementary_Data1/Benchmark_results/GWAS_simulation/Benchmark_15.csv
- Supplementary_Data1_archive/Supplementary_Data1/Benchmark_results/GWAS_simulation/Benchmark_16.csv
- Supplementary_Data1_archive/Supplementary_Data1/Benchmark_results/GWAS_simulation/Benchmark_17.csv
- Supplementary_Data1_archive/Supplementary_Data1/Benchmark_results/GWAS_simulation/Benchmark_18.csv
- Supplementary_Data1_archive/Supplementary_Data1/Benchmark_results/GWAS_simulation/Benchmark_19.csv
[truncated: 184 more entries]
