# Supplementary material for: Fitting Gaussian mixture models on incomplete data
Source: BMC Bioinformatics. 2022 Jun 1;23:208. doi: 10.1186/s12859-022-04740-9 (PMC9158227; doi:10.1186/s12859-022-04740-9)
Supplement: Supplementary file 2 — Additional file 2. Replication scripts and benchmark data. [file 12859_2022_4740_MOESM2_ESM.zip › Supplementary_Data1_archive/Supplementary_Data1/Adjusted_rand_index_table.R]

# A big function to compute the MGMM performances
# On data with missing values versus imputed data
library(ggplot2)
library(cowplot)
library(mice)
library(mclust)
library(MGMM)
library("missForest")
library('VIM')
library(FactoMineR)
library("factoextra")
library(MixAll)
source("./clustering_analysis_function.R")

insertNA <- function(X, fraction, seed){
    Nna_bycol = ceiling(fraction * dim(X)[1])
    print(Nna_bycol)
    set.seed(seed)
    for(j in 1:dim(X)[2])
    {
        ids = sample(dim(X)[1], Nna_bycol, replace=FALSE)
        X[ids,j]=NA
    }
    return(X)
}

Adj_rand_index_table <- function(X, ncomponent,
   k,  miss_rate = seq(0.0, 0.4, 0.05),
    fo="./adj.csv", fo_time="./running_time.csv" , seed=1,fix.means=F, always.random=F)
  {
      entropy_treshold = 0.4
  ## Store results of different simulation
    Adjusted_Rand_index_table = data.frame(matrix(rep(NA, 14*length(miss_rate)), ncol=14))

    row.names(Adjusted_Rand_index_table) = miss_rate
    names(Adjusted_Rand_index_table) = c("GMM_filtered", "GMM_filtered_fraction",
    "GMM_fraction_complete", "GMM",
    "missForest", "KNN", "MICE","MixAll",
    "MICE_filtered", "MICE_filtered_fraction",
    "MICE_fraction_complete", "mean", "median", "entropy_treshold_gmm")

    running_time_table = data.frame(matrix(rep(NA,7*length(miss_rate)), ncol=7))
    row.names(running_time_table) = miss_rate
    names(running_time_table) = c("GMM",
    "missForest", "KNN", "MICE","MixAll", "mean", "median")


  for(mr in miss_rate){
      print("#########################################")
      print("MISSING Rate")
      print("#########################################")

      Mt2=NULL
      X_miss = X
      X_miss[,1:ncomponent] = insertNA(as.matrix(X_miss[, 1:ncomponent]), mr, seed)
      ids= which(!apply(is.na(X_miss[,1:ncomponent]),1,all))
      print("point with no data available:")
      print(sum(apply(is.na(X_miss[,1:ncomponent]),1,all)))

      #######################################################
      #######################################################
      # Evaluation of MICE imputation
      #######################################################
      #######################################################
      print("MICE")
      print("#####################################")
      X_imputed = X_miss[,1:ncomponent]
      nsamp = dim(X_imputed)[1]
      row.names(X_imputed) = 1:nsamp
      n_imp = 10
      start_mice = Sys.time()

      imputation = mice(X_imputed[,1:ncomponent], m=n_imp, maxit = 50, method = 'pmm', seed = 500)
      # store cluster assignation for every imputation
      cl_mice = data.frame(matrix(NA,dim(X_miss)[1], ncol=n_imp))
      names(cl_mice) = 1:n_imp

      for(i in 1:n_imp){
          dat = complete(imputation, i)
          Mt3 = compute_data_cluster_robust(dat, k, fix.means=fix.means, always.random=always.random)

          if(!is.null(Mt3))
          {
            sort_clust = rank(sapply(Mt3$MNMmix@Means, function(x){x[[1]]}))
            cl_mice[,i] = sort_clust[Mt3$MNMmix@Assignments[,1]]
          }else{
            print(paste0("Clustering failed for mice ",i))
          }
      }

      entropy_mice <- function(x, k, n_imp){
      p = table(x)/n_imp
      return(-sum(p * log(p) / log(k)))
      }
      #X_imputed[,1:ncomponent] = complete(imputation)
      print(mr)
      print(head(cl_mice))
      X_imputed["cluster"] = apply(cl_mice[1:nsamp,], 1, getmode)
      X_imputed["entropy_mice"] = apply(cl_mice[1:nsamp,],1,entropy_mice,k=k, n_imp=n_imp)
      end_mice = Sys.time()
      print("####################################")
      print("MICE")
      print("######################################")
      Adjusted_Rand_index_table[as.character(mr), 'MICE'] = adjustedRandIndex(X_imputed$cluster, X_miss$component)
      Adjusted_Rand_index_table[as.character(mr), 'MICE_filtered'] = adjustedRandIndex(X_imputed[X_imputed$entropy_mice < entropy_treshold,]$cluster, X_miss[X_imputed$entropy_mice < entropy_treshold,]$component)
      Adjusted_Rand_index_table[as.character(mr), 'MICE_filtered_fraction'] = mean(X_imputed$entropy_mice > entropy_treshold)
      Adjusted_Rand_index_table[as.character(mr), 'MICE_fraction_complete'] = mean(complete.cases(X_imputed[X_imputed$entropy_mice < entropy_treshold,]))

      Fraction_kept = 1-Adjusted_Rand_index_table[as.character(mr), 'MICE_filtered_fraction']
      running_time_table[as.character(mr), 'MICE'] = difftime(end_mice, start_mice, units = "secs")
      start_GMM = Sys.time()

      Mt2 = compute_data_cluster_robust(as.data.frame(X_miss[,1:ncomponent]), k,fix.means=fix.means,  always.random=always.random)
      end_GMM= Sys.time()

      running_time_table[as.character(mr), 'GMM'] = difftime(end_GMM, start_GMM, units = "secs")

      X_miss["cluster"] = Mt2$clustered_data[,"cluster"]
      X_miss["entropy"] = Mt2$clustered_data[,"entropy"]
      print("MGMM")
      entropy_treshold_gmm = quantile(X_miss$entropy, p=Fraction_kept, na.rm=TRUE) # filter the same fraction as in MICE_filtered
      print(paste("Entropy entropy_treshold GMM", entropy_treshold_gmm))
      print(paste("fraction kept", Fraction_kept))
      if(!is.null(Mt2))
      {
        Adjusted_Rand_index_table[as.character(mr), "GMM"] = adjustedRandIndex(X_miss$component, X_miss$cluster)
        # Rand index when we filter out ambiguous Assignation
        well_identified = which(X_miss$entropy < entropy_treshold_gmm)
        print(quantile(X_miss$entropy, na.rm=TRUE))
        print("MGMM")
        print("#####################################")
        Adjusted_Rand_index_table[as.character(mr), "GMM_filtered"] = adjustedRandIndex(X_miss[well_identified, ]$component, X_miss[well_identified, ]$cluster)
        Adjusted_Rand_index_table[as.character(mr), "GMM_filtered_fraction"] = mean(X_miss$entropy > entropy_treshold_gmm, na.rm=TRUE)
        Adjusted_Rand_index_table[as.character(mr), "GMM_fraction_complete"] = mean(complete.cases(X_miss[well_identified, ]), na.rm=TRUE)
        Adjusted_Rand_index_table[as.character(mr), "entropy_treshold_gmm"] = entropy_treshold_gmm
      }

      #######################################################
      #######################################################
      # Evaluation basic imputation strategies (mean, median)
      #######################################################
      print("Mean - Median")
      print("#####################################")
      X_mean = X_miss[,1:ncomponent]

      X_median = X_miss[,1:ncomponent]

      X_mean[,1:ncomponent] = impute_by_fun(X_miss[,1:ncomponent])
      start_mean = Sys.time()
      Mt_mean <- compute_data_cluster_robust(X_mean[,1:ncomponent], k,fix.means=fix.means, always.random=always.random)
      end_mean = Sys.time()

      start_median = Sys.time()
      X_median[,1:ncomponent] = impute_by_fun(X_miss[,1:ncomponent], median)
      Mt_median <- compute_data_cluster_robust(X_median[,1:ncomponent], k, fix.means=fix.means,always.random=always.random)
      end_median = Sys.time()

      print("Mean - Median")
      print("#####################################")

      if(!is.null(Mt_mean)){
        Adjusted_Rand_index_table[as.character(mr), 'mean'] = adjustedRandIndex(Mt_mean$clustered_data[,"cluster"], X_miss$component)
        running_time_table[as.character(mr), 'mean'] = difftime(end_mean, start_mean, units = "secs")
      }
      if(!is.null(Mt_median)){
        Adjusted_Rand_index_table[as.character(mr), 'median'] = adjustedRandIndex(Mt_median$clustered_data[,"cluster"], X_miss$component)
        running_time_table[as.character(mr), 'median'] = difftime(end_median, start_median, units = "secs")
      }

      ################################################################
      # Evaluate missForest
      ################################################################
      print("MissForest")
      print("#####################################")
      start_MissF = Sys.time()
      if(ncomponent==2)
      {
        RF_imp <- missForest(cbind(X_miss[,1:ncomponent], rep(1,nsamp)))
      }
      else
      {
        RF_imp <- missForest(X_miss[,1:ncomponent])
      }
      X_RF = RF_imp$ximp[,1:ncomponent]
      Mt4 <- compute_data_cluster_robust(X_RF[,1:ncomponent], k,fix.means=fix.means, always.random=always.random)
      end_MissF = Sys.time()
      if(!is.null(Mt4)){
      X_RF["cluster"]= Mt4$MNMmix@Assignments[,1]
      #X_RF["entropy"] = apply(Mt4@Responsibilities[,-1], 1, shannon_entropy)
      print("####################################")
      print("MissForest")
      Adjusted_Rand_index_table[as.character(mr), 'missForest'] = adjustedRandIndex(X_RF$cluster, X_miss$component)
      running_time_table[as.character(mr), 'missForest'] = difftime(end_MissF, start_MissF, units = "secs")

    }
    print("####################################")
    print("K-NN")
      ############################################################
      # kNN
      ############################################################
      start_KNN = Sys.time()
      X_kNN <- kNN(X_miss[,1:ncomponent])
      end_KNN = Sys.time()
      Mt5 <- compute_data_cluster_robust(X_kNN[, 1:ncomponent], k,fix.means=fix.means, always.random=always.random)
      end_KNN = Sys.time()
      #X_kNN["entropy"] = apply(Mt5@Responsibilities[,-1], 1, shannon_entropy)
      if(!is.null(Mt5)){
      print("K-NN")
      X_kNN["cluster"] = Mt5$MNMmix@Assignments[,1]
      Adjusted_Rand_index_table[as.character(mr), 'KNN'] = adjustedRandIndex(X_kNN$cluster, X_miss$component)
      running_time_table[as.character(mr), 'KNN'] = difftime(end_MissF, start_MissF, units = "secs")
      (end_KNN-start_KNN)

    }
    print("####################################")

    print("####################################")
    print("MixAll")
      ############################################################
      # MixAll
      ############################################################


      result = tryCatch({
        start_MixAll = Sys.time()
        Mt6 <- clusterDiagGaussian(X_miss[, 1:ncomponent], nbCluster=k)
        end_MixAll = Sys.time()
        if(!is.null(Mt6)){
        print("MixALl")
        Adjusted_Rand_index_table[as.character(mr), 'MixAll'] = adjustedRandIndex(Mt6@zi, X_miss$component)
        running_time_table[as.character(mr), 'MixAll'] = difftime(end_MixAll, start_MixAll, units = "secs")

      }
      }, error = function(e) {
        print(paste0("MixAll failed for", as.numeric(mr), "with", e))
      })


      #X_kNN["entropy"] = apply(Mt5@Responsibilities[,-1], 1, shannon_entropy)

    print("####################################")

      print(Adjusted_Rand_index_table)
      write.csv(Adjusted_Rand_index_table, fo)
      print(running_time_table)
      write.csv(running_time_table, fo_time)

  }

    write.csv(Adjusted_Rand_index_table, fo)
    write.csv(running_time_table, fo_time)
}
