# Supplementary material for: Fitting Gaussian mixture models on incomplete data
Source: BMC Bioinformatics. 2022 Jun 1;23:208. doi: 10.1186/s12859-022-04740-9 (PMC9158227; doi:10.1186/s12859-022-04740-9)
Supplement: Supplementary file 2 — Additional file 2. Replication scripts and benchmark data. [file 12859_2022_4740_MOESM2_ESM.zip › Supplementary_Data1_archive/Supplementary_Data1/Benchmark_results/Bivariate_GM/Benchmark_1.csv]

	GMM_filtered	GMM_filtered_fraction	GMM_fraction_complete	GMM	missForest	KNN	MICE	MixAll	MICE_filtered	MICE_filtered_fraction	MICE_fraction_complete	mean	median	entropy_treshold_gmm
0	0.92078418861077	0	1	0.920782625071117	0.920782625071117	0.920782625071117	0.920782625071117	0.872491637314519	0.920782625071117	0	1	0.920782625071117	0.920782625071117	0.499781692259595
0.05	0.948044021189514	0.071535767883942	0.933189655172414	0.878558108479266	0.846702585395791	0.869643694920394	0.862225795206772	0.814766696180361	0.927042319622912	0.0715	0.960689283791061	0.762423338727697	0.829613316070618	0.404024284809743
0.1	0.960270349096797	0.126839167935058	0.8965717606043	0.853038942267565	0.768166645700959	0.804304171752953	0.777715866309549	0.751075295256621	0.914946516967004	0.1265	0.918717801946193	0.627811529240775	0.740333173570067	0.346926077063451
0.15	0.966702401050161	0.183778234086242	0.848427672955975	0.815508981063446	0.698102127681806	0.761592437805937	0.736240259244067	0.70751790728562	0.93075632518759	0.1835	0.860992039191672	0.516855230561061	0.627985031361192	0.286292977070555
0.2	0.982765265736253	0.309623430962343	0.843181818181818	0.799191460241683	0.630135601682482	0.708999885057507	0.710987547599787	0.635204584337244	0.941335316833164	0.3095	0.89572773352643	0.443867448549214	0.444268439208571	0.125477552627834
0.25	0.970431198079526	0.25187969924812	0.756640344580043	0.760409122977883	0.50372380962302	0.590313534404595	0.645847553536582	0.594386724787351	0.922365428786157	0.252	0.741310160427808	NA	NA	0.256855921956992
0.3	0.991162488360805	0.463521667580911	0.795501022494888	0.732519561687499	0.431964607045348	0.547879507297691	0.531854580250415	0.491221003474271	0.954328633867034	0.4635	0.800559179869525	NA	NA	0.0860902174327744
0.35	0.985823202458432	0.486332574031891	0.774944567627494	0.738309206944924	0.347825567062927	NA	0.506025643143198	0.466438808264935	0.924676668608399	0.4865	0.743914313534567	NA	NA	0.0768204030954195
0.4	0.986193107903342	0.533136094674556	0.749049429657795	0.706615321563503	0.294253003646677	0.419628670495867	0.424417502648912	0.375289794971351	0.918958808179908	0.533	0.708779443254818	NA	0.226786951209988	0.0508995097343901
