# Supplementary material for: Fitting Gaussian mixture models on incomplete data
Source: BMC Bioinformatics. 2022 Jun 1;23:208. doi: 10.1186/s12859-022-04740-9 (PMC9158227; doi:10.1186/s12859-022-04740-9)
Supplement: Supplementary file 2 — Additional file 2. Replication scripts and benchmark data. [file 12859_2022_4740_MOESM2_ESM.zip › Supplementary_Data1_archive/Supplementary_Data1/Benchmark_results/Bivariate_GM/Benchmark_11.csv]

	GMM_filtered	GMM_filtered_fraction	GMM_fraction_complete	GMM	missForest	KNN	MICE	MixAll	MICE_filtered	MICE_filtered_fraction	MICE_fraction_complete	mean	median	entropy_treshold_gmm
0	0.92078418861077	0	1	0.920782625071117	0.920782625071117	0.920782625071117	0.920782625071117	0.872491637314519	0.920782625071117	0	1	0.920782625071117	0.920782625071117	0.499781692259595
0.05	0.951009754180233	0.0681704260651629	0.937062937062937	0.894204118639528	0.836380718157916	0.887654543139026	0.868342342641842	0.829621140828387	0.93011961460021	0.068	0.955472103004292	0.772705758363153	0.840530188696881	0.405434877923553
0.1	0.962400662555307	0.117080587937152	0.892078071182549	0.858811679395127	0.776710484136784	0.83049319918725	0.799095033549075	0.756725119097141	0.919767515098981	0.117	0.915062287655719	0.646982769303411	0.745165503164237	0.341202173017112
0.15	0.959386132033646	0.172731932342389	0.846964064436183	0.827004322638842	0.677981798050118	0.746427696288502	0.76002891131264	0.711567535720932	0.920245748420999	0.1725	0.859214501510574	0.512955725591262	0.637732349539014	0.30203970032444
0.2	0.974105787417845	0.269130661114003	0.836894586894587	0.789131720315006	0.562041173944626	0.693880434612703	0.665417590246261	0.633223364411837	0.932259084945934	0.269	0.84610123119015	NA	NA	0.190334502887988
0.25	0.957926655355553	0.277836691410392	0.766519823788546	0.761941319384939	0.49060462170516	0.635663482666718	0.653227969916133	0.581796947244235	0.917231790812158	0.2775	0.742560553633218	NA	NA	0.238141773885352
0.3	0.982069877568371	0.4189852700491	0.787793427230047	0.74160018728207	0.434157487451908	0.582583967228673	0.530439835051986	0.438549883734754	0.931106610879137	0.419	0.795180722891566	NA	NA	0.111551018690868
0.35	0.981987138191874	0.375498575498576	0.708941605839416	0.721043280378355	NA	0.513462441312934	0.497199583539924	0.31945926310606	0.902048915377254	0.3755	0.646116893514812	NA	NA	0.190432962905946
0.4	0.987900239140929	0.501789976133652	0.741317365269461	0.696813977375996	NA	0.432609434415755	0.445529448334275	0.414091356765168	0.88412797250224	0.502	0.692771084337349	NA	NA	0.0767412539465528
