# Supplementary material for: Fitting Gaussian mixture models on incomplete data
Source: BMC Bioinformatics. 2022 Jun 1;23:208. doi: 10.1186/s12859-022-04740-9 (PMC9158227; doi:10.1186/s12859-022-04740-9)
Supplement: Supplementary file 2 — Additional file 2. Replication scripts and benchmark data. [file 12859_2022_4740_MOESM2_ESM.zip › Supplementary_Data1_archive/Supplementary_Data1/Benchmark_results/Bivariate_GM/Benchmark_14.csv]

	GMM_filtered	GMM_filtered_fraction	GMM_fraction_complete	GMM	missForest	KNN	MICE	MixAll	MICE_filtered	MICE_filtered_fraction	MICE_fraction_complete	mean	median	entropy_treshold_gmm
0	0.92078418861077	0	1	0.920782625071117	0.920782625071117	0.920782625071117	0.920782625071117	0.872491637314519	0.920782625071117	0	1	0.920782625071117	0.920782625071117	0.499781692259595
0.05	0.948100608003587	0.0622177621675866	0.933119315141787	0.880272555194977	0.83801216909587	0.865223619681534	0.857413327396717	0.814959584974	0.921860678400192	0.062	0.958422174840085	0.759287713738487	0.83357009644935	0.421967161894462
0.1	0.942460240478193	0.110383064516129	0.875354107648725	0.847333196588821	0.752493274955303	0.820734262451899	0.803997478187852	0.77258408452347	0.904234502471078	0.11	0.897191011235955	0.603439792402588	0.723434196157042	0.372459266443531
0.15	0.95248462911014	0.154786150712831	0.821686746987952	0.821452855361195	0.693863210934984	0.776383564313726	0.772954859724662	0.676041988513049	0.926410449113415	0.1545	0.830869308101715	0.497760810858049	0.593198450156803	0.329142906698681
0.2	0.984455415558852	0.282755049197307	0.823826714801444	0.800618966955542	0.611683117723946	0.71621743526938	0.698192944059699	0.609058856237194	0.927202196133231	0.2825	0.850174216027875	NA	NA	0.167976567493318
0.25	0.947442014765391	0.238347457627119	0.727399165507649	0.763456526261452	0.483654780817639	0.645965927890406	0.649920946420503	0.573439664457276	0.887229737491193	0.238	0.710629921259842	NA	NA	0.309752952487964
0.3	0.986382251213842	0.400437636761488	0.757299270072993	0.730097739252038	0.434154894443465	0.601967276057167	0.577034055820527	0.494685424253879	0.912360415336854	0.4005	0.775646371976647	NA	NA	0.157374508221152
0.35	0.995565749443295	0.514108352144469	0.717770034843206	0.70189617920063	NA	0.522032864086765	0.495290572824364	0.349124613648264	0.956525124703863	0.514	0.784979423868313	NA	NA	0.103400303946664
0.4	0.997843274964127	0.542857142857143	0.70703125	0.698713410667072	0.280674596295981	0.456329221434805	0.407346988659932	0.375517923294939	0.929020748031063	0.543	0.715536105032823	NA	NA	0.0775406963745599
