# Supplementary material for: Fitting Gaussian mixture models on incomplete data
Source: BMC Bioinformatics. 2022 Jun 1;23:208. doi: 10.1186/s12859-022-04740-9 (PMC9158227; doi:10.1186/s12859-022-04740-9)
Supplement: Supplementary file 2 — Additional file 2. Replication scripts and benchmark data. [file 12859_2022_4740_MOESM2_ESM.zip › Supplementary_Data1_archive/Supplementary_Data1/Benchmark_results/Bivariate_GM/Benchmark_15.csv]

	GMM_filtered	GMM_filtered_fraction	GMM_fraction_complete	GMM	missForest	KNN	MICE	MixAll	MICE_filtered	MICE_filtered_fraction	MICE_fraction_complete	mean	median	entropy_treshold_gmm
0	0.92078418861077	0	1	0.920782625071117	0.920782625071117	0.920782625071117	0.920782625071117	0.872491637314519	0.920782625071117	0	1	0.920782625071117	0.920782625071117	0.499781692259595
0.05	0.945347618530305	0.06312625250501	0.931016042780749	0.87988528207572	0.819564630236242	0.874886552796556	0.856691154150175	0.822577384242726	0.916783499503466	0.063	0.956776947705443	0.728695279526359	0.80990071556874	0.43326279586801
0.1	0.946906379445079	0.12771327612317	0.891203703703704	0.842044890412593	0.739372214524029	0.807990102512893	0.775455385023967	0.745641129057994	0.917047427984625	0.1275	0.919770773638969	0.62775625417872	0.727940199806729	0.366447380464246
0.15	0.958475076728312	0.184426229508197	0.845477386934673	0.806578858860411	0.67962344072277	0.757860563755086	0.753598543966249	0.707645073804401	0.933270730261536	0.1845	0.862660944206009	0.520004281211177	0.617461768703706	0.301555217183423
0.2	0.963936465917197	0.22239665096808	0.804845222072678	0.780952836558233	0.615563847300696	0.69750294561281	0.694975584661325	0.645574347144111	0.911444899461328	0.2225	0.816077170418006	0.50869640509675	NA	0.264368113756827
0.25	0.988591015590287	0.338519313304721	0.806974858069749	0.757206868540603	0.44441760918927	0.628116687012899	0.6489142628693	0.583187851531026	0.941022537093239	0.3385	0.826908541194255	NA	NA	0.144824597978308
0.3	0.990238790388464	0.43014908890116	0.797480620155039	0.740955919123979	0.471636569889384	0.573303879723139	0.544796514042122	0.505795968841425	0.942910950799937	0.43	0.806140350877193	NA	NA	0.0881213498966065
0.35	0.995713028058489	0.483055715106261	0.768888888888889	0.716649579845115	NA	0.517973318756916	0.511574959713985	0.310412547035424	0.922109026438738	0.483	0.777562862669246	NA	NA	0.0739196936928213
0.4	0.997582417322844	0.527811366384522	0.765685019206146	0.728586338744246	NA	0.458321108561255	0.423276542376744	0.293345353964365	0.926479532923885	0.528	0.735169491525424	NA	0.21789203769153	0.0485408546475219
