# Supplementary material for: Fitting Gaussian mixture models on incomplete data
Source: BMC Bioinformatics. 2022 Jun 1;23:208. doi: 10.1186/s12859-022-04740-9 (PMC9158227; doi:10.1186/s12859-022-04740-9)
Supplement: Supplementary file 2 — Additional file 2. Replication scripts and benchmark data. [file 12859_2022_4740_MOESM2_ESM.zip › Supplementary_Data1_archive/Supplementary_Data1/Benchmark_results/Bivariate_GM/Benchmark_16.csv]

	GMM_filtered	GMM_filtered_fraction	GMM_fraction_complete	GMM	missForest	KNN	MICE	MixAll	MICE_filtered	MICE_filtered_fraction	MICE_fraction_complete	mean	median	entropy_treshold_gmm
0	0.92078418861077	0	1	0.920782625071117	0.920782625071117	0.920782625071117	0.920782625071117	0.872491637314519	0.920782625071117	0	1	0.920782625071117	0.920782625071117	0.499781692259595
0.05	0.951332687876222	0.0738693467336683	0.942485078676072	0.885260105231897	0.837214831976976	0.873411446013355	0.862607864094898	0.811233701285881	0.932996089686346	0.0735	0.966001079330815	0.743544042980807	0.781994786347666	0.405157206831527
0.1	0.952758908490466	0.129227662796567	0.889855072463768	0.83270284117168	0.783309641772453	0.810811602134969	0.776480691838283	0.761694833650912	0.924245807548169	0.129	0.917910447761194	0.640737713277196	0.759050429804724	0.330526295422413
0.15	0.973842484081591	0.20969387755102	0.850225952227243	0.818479183833394	0.704369843521331	0.756185432709054	0.761799560430329	0.726755129496764	0.938478568537296	0.2095	0.877925363693865	0.533783700445543	0.652400693356815	0.211848711472372
0.2	0.967216420261088	0.23950233281493	0.803680981595092	0.803419295677406	0.65129089542701	0.710672296326493	0.651345393875348	0.646163841632732	0.892461108762873	0.2395	0.804076265614727	0.441565100686922	NA	0.228818526971884
0.25	0.966967513562637	0.27685729556387	0.764966740576497	0.779097137576252	0.47461659012537	0.656802773305492	0.642264919608152	0.605760954810617	0.923540210457719	0.277	0.755878284923928	NA	NA	0.248933495881115
0.3	0.994047262274978	0.448618784530387	0.821643286573146	0.753617996143103	0.443071114195797	0.559752070414479	0.520144488596548	0.510949182742924	0.945850991374082	0.4485	0.788757932910245	NA	NA	0.0782593267183343
0.35	0.979020605486599	0.443810610382202	0.74974358974359	0.716865876075893	NA	0.49812221380428	0.496129358365363	0.41781843918069	0.890434756314532	0.444	0.713129496402878	0.264913978699493	NA	0.0980815438031401
0.4	0.992455446766461	0.542654028436019	0.757772020725389	0.690730046419073	0.27531724165962	NA	0.367554013283543	0.285055482136559	0.891760055804967	0.5425	0.743169398907104	NA	NA	0.0548500298019621
