# Supplementary material for: Fitting Gaussian mixture models on incomplete data
Source: BMC Bioinformatics. 2022 Jun 1;23:208. doi: 10.1186/s12859-022-04740-9 (PMC9158227; doi:10.1186/s12859-022-04740-9)
Supplement: Supplementary file 2 — Additional file 2. Replication scripts and benchmark data. [file 12859_2022_4740_MOESM2_ESM.zip › Supplementary_Data1_archive/Supplementary_Data1/Benchmark_results/Bivariate_GM/Benchmark_2.csv]

	GMM_filtered	GMM_filtered_fraction	GMM_fraction_complete	GMM	missForest	KNN	MICE	MixAll	MICE_filtered	MICE_filtered_fraction	MICE_fraction_complete	mean	median	entropy_treshold_gmm
0	0.92078418861077	0	1	0.920782625071117	0.920782625071117	0.920782625071117	0.920782625071117	0.872491637314519	0.920782625071117	0	1	0.920782625071117	0.920782625071117	0.499781692259595
0.05	0.957555520627467	0.0651302605210421	0.929796355841372	0.893335387493111	0.822527366404156	0.893270898483245	0.859004756355442	0.813517003966259	0.921748291104966	0.065	0.95668449197861	0.766144751712212	0.775528894306088	0.418172192250197
0.1	0.948674540993097	0.124621594349142	0.889337175792507	0.851258093710137	0.748774742787403	0.818561896590449	0.805440659126013	0.743555691195855	0.921257896946978	0.1245	0.90862364363221	0.622328307851598	0.72970945925829	0.371285881788953
0.15	0.959752496949079	0.174424552429668	0.839529120198265	0.808787978576038	0.724253803740183	0.771356454602524	0.772654603686659	0.733170123795596	0.929973986204407	0.1745	0.849788007268322	0.555091247898133	0.664564334348889	0.301595687691485
0.2	0.967819324352737	0.247524752475248	0.821329639889197	0.767989781451714	0.636171029211586	0.681091424802021	0.650151118723752	0.643009496490406	0.894681432812488	0.2475	0.844518272425249	NA	NA	0.204438892300791
0.25	0.953672598675077	0.253468516542156	0.757684060042888	0.732543889708069	0.503391880907026	0.615968208733746	0.633915242596023	0.468948218258454	0.89892864791916	0.2535	0.736101808439384	NA	NA	0.23425086189132
0.3	0.989411410119642	0.443093922651934	0.825396825396825	0.720538535979682	0.421412231179485	0.557408762310106	0.537733026509625	0.50076739404116	0.937478982639995	0.443	0.837522441651706	NA	NA	0.0705671916878585
0.35	0.986187135044377	0.4249857387336	0.740079365079365	0.712302076038542	NA	0.510087627529032	0.501649693947388	0.297484404522367	0.887858710020378	0.425	0.695652173913043	0.267724325466592	NA	0.0965764173262511
0.4	1	0.686567164179104	0.88	0.695043247131129	NA	0.448753397398566	0.381501501442049	0.384754145208193	0.936353178291302	0.6865	0.81658692185008	NA	NA	0.000755453680222828
