# Supplementary material for: Fitting Gaussian mixture models on incomplete data
Source: BMC Bioinformatics. 2022 Jun 1;23:208. doi: 10.1186/s12859-022-04740-9 (PMC9158227; doi:10.1186/s12859-022-04740-9)
Supplement: Supplementary file 2 — Additional file 2. Replication scripts and benchmark data. [file 12859_2022_4740_MOESM2_ESM.zip › Supplementary_Data1_archive/Supplementary_Data1/Benchmark_results/Bivariate_GM/Benchmark_20.csv]

	GMM_filtered	GMM_filtered_fraction	GMM_fraction_complete	GMM	missForest	KNN	MICE	MixAll	MICE_filtered	MICE_filtered_fraction	MICE_fraction_complete	mean	median	entropy_treshold_gmm
0	0.92078418861077	0	1	0.920782625071117	0.920782625071117	0.920782625071117	0.920782625071117	0.872491637314519	0.920782625071117	0	1	0.920782625071117	0.920782625071117	0.499781692259595
0.05	0.953902229615149	0.0681021532298448	0.934443847393874	0.880072720791769	0.850852070338533	0.881430546545862	0.859742805931749	0.831423219566247	0.929010304940963	0.068	0.958690987124464	0.785984352403073	0.814340572658156	0.412568054382355
0.1	0.959200025796007	0.13188479029813	0.89755529685681	0.849275467686708	0.740746971083421	0.822625832314276	0.787495128134231	0.765588721192264	0.921880810836712	0.1315	0.919401266551526	0.649992738335598	0.672296756746756	0.327954672472331
0.15	0.9673546359738	0.188495120698511	0.865822784810127	0.816658646872376	0.664417095696849	0.748649339311281	0.750836205200253	0.713050999668788	0.936805141037966	0.1885	0.873690696241528	0.541943015066065	0.568992565643705	0.271274092469666
0.2	0.975103623296478	0.246097814776275	0.814354727398206	0.798366829731409	0.607232365779755	0.710963210785394	0.691392814981254	0.646680212381199	0.91770069572996	0.246	0.837533156498674	NA	NA	0.204280274127602
0.25	0.963296850107871	0.284115138592751	0.782576321667908	0.757142349933396	0.492477586124499	0.644071991687882	0.631845048871951	0.581199871271251	0.916930369110881	0.284	0.76536312849162	NA	NA	0.190001632959991
0.3	0.99014017944874	0.426916712630998	0.808469682386911	0.748819322162231	0.391850072918156	0.592057105206534	0.550052669389842	0.500569759287342	0.938775720197222	0.427	0.816753926701571	NA	NA	0.0710375585139732
0.35	0.983902657281848	0.407322654462243	0.72972972972973	0.739073961507582	NA	0.55321550509757	0.544905960187165	0.49612355059606	0.910541620608416	0.4075	0.694514767932489	NA	NA	0.115886251728585
0.4	0.995018169699887	0.600236546422235	0.78698224852071	0.705397380229135	0.293282713835872	0.455721201315342	0.436265450563796	0.334817560574967	0.956825557585629	0.6005	0.713391739674593	NA	NA	0.0337405208944611
