# Supplementary material for: Fitting Gaussian mixture models on incomplete data
Source: BMC Bioinformatics. 2022 Jun 1;23:208. doi: 10.1186/s12859-022-04740-9 (PMC9158227; doi:10.1186/s12859-022-04740-9)
Supplement: Supplementary file 2 — Additional file 2. Replication scripts and benchmark data. [file 12859_2022_4740_MOESM2_ESM.zip › Supplementary_Data1_archive/Supplementary_Data1/Benchmark_results/Bivariate_GM/Benchmark_23.csv]

	GMM_filtered	GMM_filtered_fraction	GMM_fraction_complete	GMM	missForest	KNN	MICE	MixAll	MICE_filtered	MICE_filtered_fraction	MICE_fraction_complete	mean	median	entropy_treshold_gmm
0	0.92078418861077	0	1	0.920782625071117	0.920782625071117	0.920782625071117	0.920782625071117	0.872491637314519	0.920782625071117	0	1	0.920782625071117	0.920782625071117	0.499781692259595
0.05	0.953625289505482	0.0562248995983936	0.93031914893617	0.892475755785968	0.852098648944901	0.875359457165125	0.871911709571421	0.827221364580897	0.920984677057452	0.056	0.953919491525424	0.769029054704125	0.834337529876492	0.428004329092792
0.1	0.970447778835544	0.153884964682139	0.905187835420394	0.839529515369173	0.766824505997274	0.811851534921465	0.795211373540027	0.752115824904569	0.938388809461381	0.1535	0.924394565859421	0.628004726252376	0.725181895642478	0.277425293727558
0.15	0.966158631564852	0.168372569089048	0.839384615384615	0.831302054977342	0.693671401292837	0.772336851375442	0.755951697453217	0.667943595659221	0.931652461833144	0.168	0.849759615384615	0.521804836340274	0.615599191841808	0.320144329652694
0.2	0.974379697498428	0.256651017214397	0.817543859649123	0.805573425233637	0.615585576973098	0.696191667291321	0.679477757161721	0.590853271118075	0.929593507081855	0.2565	0.829186281102892	NA	NA	0.224918680545856
0.25	0.962439048555966	0.253333333333333	0.748571428571429	0.777872281778921	0.500377087826986	0.643198533596168	0.645583007291454	0.444119397583431	0.904674129382786	0.253	0.735609103078983	NA	NA	0.274738482669626
0.3	1	0.531215772179628	0.843457943925234	0.746281048565076	0.428250962377367	0.588527065912177	0.526542179489673	0.492303299757663	0.954967604559076	0.531	0.777185501066098	NA	NA	0.0371240686961007
0.35	0.986774527847439	0.44279176201373	0.752566735112936	0.712025249831004	NA	0.509440616339706	0.495107975214086	0.349367501892779	0.906204045400656	0.4425	0.730941704035874	NA	NA	0.101656502214618
0.4	0.986095087780086	0.51187648456057	0.726277372262774	0.674989846186383	0.341113319697223	0.442156361872396	0.402527560555624	0.335480975925862	0.90843926076366	0.512	0.684426229508197	NA	NA	0.0646065301934633
