# Supplementary material for: Fitting Gaussian mixture models on incomplete data
Source: BMC Bioinformatics. 2022 Jun 1;23:208. doi: 10.1186/s12859-022-04740-9 (PMC9158227; doi:10.1186/s12859-022-04740-9)
Supplement: Supplementary file 2 — Additional file 2. Replication scripts and benchmark data. [file 12859_2022_4740_MOESM2_ESM.zip › Supplementary_Data1_archive/Supplementary_Data1/Benchmark_results/Bivariate_GM/Benchmark_25.csv]

	GMM_filtered	GMM_filtered_fraction	GMM_fraction_complete	GMM	missForest	KNN	MICE	MixAll	MICE_filtered	MICE_filtered_fraction	MICE_fraction_complete	mean	median	entropy_treshold_gmm
0	0.92078418861077	0	1	0.920782625071117	0.920782625071117	0.920782625071117	0.920782625071117	0.872491637314519	0.920782625071117	0	1	0.920782625071117	0.920782625071117	0.499781692259595
0.05	0.956351110265007	0.0705705705705706	0.935379644588045	0.887442907553372	0.844200131511831	0.870260654557179	0.865210014448137	0.828365127817017	0.928026486217431	0.0705	0.961269499731038	0.752501251523552	0.765497574268366	0.413866558849795
0.1	0.960234709115284	0.125694093891974	0.885103926096998	0.842621167277401	0.757255883068887	0.825337052754651	0.790489650312722	0.746551223683982	0.917958459641189	0.1255	0.913664951400801	0.624067710951703	0.715047495311791	0.332651271684484
0.15	0.967047269940412	0.185939887926643	0.843554443053817	0.806993445502303	0.70576529901087	0.765538382913176	0.752209630675899	0.688400454304582	0.931305660681032	0.186	0.861793611793612	0.526364453319555	0.61739397712113	0.28544073852988
0.2	0.975343493350858	0.2578125	0.825263157894737	0.778237667729852	0.597808923684166	0.689464407800813	0.656930246392826	0.633577817755707	0.905229175633004	0.2575	0.843097643097643	NA	NA	0.223361834342016
0.25	0.958377304798634	0.278723404255319	0.760324483775811	0.752041338931263	0.49598573470422	0.64342984672435	0.639664436795624	0.564385249136768	0.916201742549888	0.2785	0.746361746361746	NA	NA	0.25111658240058
0.3	0.990961325846864	0.441758241758242	0.794291338582677	0.740265233750099	0.422047306632985	0.579309871132698	0.536474431102363	0.50898991346671	0.924746306536186	0.442	0.813620071684588	NA	NA	0.0896971622570489
0.35	0.981219265759281	0.451428571428571	0.753125	0.726289165431329	NA	0.52545845706731	0.479327798721929	0.460470819027087	0.915994585796434	0.4515	0.72926162260711	NA	NA	0.0881417708493294
0.4	1	0.648632580261593	0.840947546531303	0.721013870742091	0.290946502813223	0.444662276617389	0.461946133799055	0.382650423833738	0.988194563009281	0.6485	0.783783783783784	0.225846786590888	NA	0.00920412876328446
