# Supplementary material for: Fitting Gaussian mixture models on incomplete data
Source: BMC Bioinformatics. 2022 Jun 1;23:208. doi: 10.1186/s12859-022-04740-9 (PMC9158227; doi:10.1186/s12859-022-04740-9)
Supplement: Supplementary file 2 — Additional file 2. Replication scripts and benchmark data. [file 12859_2022_4740_MOESM2_ESM.zip › Supplementary_Data1_archive/Supplementary_Data1/Benchmark_results/Bivariate_GM/Benchmark_27.csv]

	GMM_filtered	GMM_filtered_fraction	GMM_fraction_complete	GMM	missForest	KNN	MICE	MixAll	MICE_filtered	MICE_filtered_fraction	MICE_fraction_complete	mean	median	entropy_treshold_gmm
0	0.92078418861077	0	1	0.920782625071117	0.920782625071117	0.920782625071117	0.920782625071117	0.872491637314519	0.920782625071117	0	1	0.920782625071117	0.920782625071117	0.499781692259595
0.05	0.96036285087071	0.0660991487230846	0.934048257372654	0.888697500933883	0.849959634897227	0.886290555017358	0.850613002054931	0.82557917009098	0.92980061025672	0.066	0.9593147751606	0.740125867690085	0.823070323204041	0.40712447749386
0.1	0.953657760581278	0.123674911660777	0.888248847926267	0.845717956018262	0.782270866222693	0.822606200494534	0.802287813820716	0.790659014908923	0.927499811283371	0.1235	0.909868796349116	0.630654092200733	0.733409876696782	0.318831488432291
0.15	0.967734849286598	0.186094069529652	0.851130653266332	0.813309481542569	0.712061701736857	0.765803934902853	0.755480111976735	0.700810556859444	0.933104138343447	0.186	0.864864864864865	0.528428348455062	0.638339911754905	0.26203833961244
0.2	0.976240669214319	0.286377708978328	0.827910339840926	0.779165946295051	0.645532672406095	0.709340178969699	0.633203307798643	0.646009929048904	0.913340948878343	0.2865	0.83041345480028	NA	0.441382501245249	0.179473657543052
0.25	0.958089345152426	0.256656017039404	0.753581661891118	0.764624997380618	0.496826602256781	0.645893750444365	0.637378306111102	0.554218280401804	0.903577381675459	0.2565	0.740416946872898	NA	NA	0.280486593168169
0.3	0.994717183021591	0.483269336258914	0.83864118895966	0.728458746955334	0.438349073987827	0.581479855087782	0.545880133116187	0.509624244004803	0.905020639161618	0.4835	0.704743465634076	NA	NA	0.0610836097159968
0.35	0.994286461765445	0.497424155695478	0.791571753986333	0.716634474721147	NA	0.511124046640739	0.50051020979823	0.34142830176193	0.927033504883458	0.4975	0.790049751243781	NA	NA	0.0637742959283384
0.4	1	0.653960690887433	0.865748709122203	0.692401596637718	NA	NA	0.302774791665424	0.375804788066575	0.897124075188095	0.654	0.754335260115607	NA	NA	0.00523112049016981
