# Supplementary material for: Fitting Gaussian mixture models on incomplete data
Source: BMC Bioinformatics. 2022 Jun 1;23:208. doi: 10.1186/s12859-022-04740-9 (PMC9158227; doi:10.1186/s12859-022-04740-9)
Supplement: Supplementary file 2 — Additional file 2. Replication scripts and benchmark data. [file 12859_2022_4740_MOESM2_ESM.zip › Supplementary_Data1_archive/Supplementary_Data1/Benchmark_results/Bivariate_GM/Benchmark_29.csv]

	GMM_filtered	GMM_filtered_fraction	GMM_fraction_complete	GMM	missForest	KNN	MICE	MixAll	MICE_filtered	MICE_filtered_fraction	MICE_fraction_complete	mean	median	entropy_treshold_gmm
0	0.92078418861077	0	1	0.920782625071117	0.920782625071117	0.920782625071117	0.920782625071117	0.872491637314519	0.920782625071117	0	1	0.920782625071117	0.920782625071117	0.499781692259595
0.05	0.952397691703279	0.0661985957873621	0.93609022556391	0.878019574886056	0.838012958350995	0.869254017990495	0.86143533264343	0.833732941678964	0.927623788380824	0.066	0.957708779443255	0.766754265640241	0.823539652355301	0.426423908666386
0.1	0.963540266007283	0.128983308042489	0.892566782810685	0.856405357495932	0.739231998896052	0.818039961924336	0.783818857040704	0.755139936188467	0.936345163191926	0.129	0.916188289322618	0.625881639244757	0.721610847089455	0.3309919986457
0.15	0.970165282201325	0.184197024114931	0.854716981132076	0.818292218605083	0.698253007991871	0.760958506845049	0.755204981485012	0.702854077010506	0.939567043365341	0.184	0.865196078431373	0.509561582392458	0.639799021855185	0.286131695177659
0.2	0.973793358315257	0.249480249480249	0.821329639889197	0.790236936277424	0.627560941814478	0.690153505451923	0.688803856805699	0.629196575635191	0.91755179066813	0.2495	0.836109260493005	0.427102513984204	NA	0.226763917529773
0.25	0.963661642609007	0.259914255091104	0.770456191165822	0.773072302017496	0.490609048612145	0.619251101155901	0.627156496490361	0.587743640639487	0.908943949049864	0.26	0.756081081081081	NA	NA	0.240622033208041
0.3	0.98954327205018	0.444752915047196	0.842842842842843	0.770625709240402	0.406230914748566	0.574556222911091	0.575495226986255	0.41292789132532	0.937658141744273	0.445	0.854954954954955	NA	0.326215536399636	0.068623419271344
0.35	0.984956965221636	0.398158803222094	0.739005736137667	0.759537666420346	0.342037458930597	0.535037378499977	0.526278015621051	0.45137185444197	0.90869186323947	0.398	0.685215946843854	NA	NA	0.131854600677263
0.4	0.987584416081687	0.508088675853805	0.774665042630938	0.744688482891351	NA	0.472784440760817	0.363692970458213	0.341174125974692	0.886934460194595	0.508	0.70630081300813	NA	NA	0.0715451523763708
