# Supplementary material for: Fitting Gaussian mixture models on incomplete data
Source: BMC Bioinformatics. 2022 Jun 1;23:208. doi: 10.1186/s12859-022-04740-9 (PMC9158227; doi:10.1186/s12859-022-04740-9)
Supplement: Supplementary file 2 — Additional file 2. Replication scripts and benchmark data. [file 12859_2022_4740_MOESM2_ESM.zip › Supplementary_Data1_archive/Supplementary_Data1/Benchmark_results/Bivariate_GM/Benchmark_31.csv]

	GMM_filtered	GMM_filtered_fraction	GMM_fraction_complete	GMM	missForest	KNN	MICE	MixAll	MICE_filtered	MICE_filtered_fraction	MICE_fraction_complete	mean	median	entropy_treshold_gmm
0	0.92078418861077	0	1	0.920782625071117	0.920782625071117	0.920782625071117	0.920782625071117	0.872491637314519	0.920782625071117	0	1	0.920782625071117	0.920782625071117	0.499781692259595
0.05	0.957884362751962	0.0701754385964912	0.936388140161725	0.887113274015285	0.84091738247034	0.88763040857643	0.861442508459014	0.823220091666057	0.932185564061864	0.07	0.962365591397849	0.760436123097965	0.818116144881012	0.382319177529891
0.1	0.955525277998061	0.123045890065557	0.88786658999425	0.842411106867889	0.759011359719508	0.820185575603275	0.787428998909961	0.760459618179706	0.912603589319227	0.123	0.916191562143672	0.620421622755856	0.717019944783622	0.329046900118282
0.15	0.964840053004415	0.175930647628761	0.840965346534653	0.827462140578421	0.703713686907654	0.774671714166763	0.774729280335127	0.742534466632859	0.943027152245776	0.176	0.85254854368932	0.524387524009578	0.654050816537116	0.267461329357242
0.2	0.983612928916054	0.267496111975117	0.815994338287332	0.789370767546164	0.619337006679038	0.702128572269657	0.699762322164731	0.64517559267416	0.927936854968942	0.2675	0.845733788395904	NA	NA	0.19731861596261
0.25	0.961786639450589	0.256656017039404	0.751432664756447	0.776158454250071	0.481993983783223	0.639834840432359	0.64982397481133	0.536483339564144	0.917898770710098	0.2565	0.737726967047747	NA	NA	0.286487965333484
0.3	0.98183311297624	0.376373626373626	0.755947136563877	0.738448510134121	0.425495959921414	0.575783975202003	0.516937785523766	0.430076142491658	0.899965317818678	0.3765	0.757016840417001	NA	0.319816762915108	0.16920059326015
0.35	0.982311285426067	0.42692750287687	0.751004016064257	0.709930024106985	NA	0.493221198909796	0.513358199401372	0.432625555448818	0.918876927021922	0.427	0.714659685863874	NA	NA	0.106444923183685
0.4	0.985571140523185	0.47471743010113	0.706349206349206	0.689654980329243	NA	0.453581164998342	0.428312153692094	0.293369733097432	0.882081307222074	0.475	0.655238095238095	0.215545268144684	0.215936066343007	0.0801057502412491
