# Supplementary material for: Fitting Gaussian mixture models on incomplete data
Source: BMC Bioinformatics. 2022 Jun 1;23:208. doi: 10.1186/s12859-022-04740-9 (PMC9158227; doi:10.1186/s12859-022-04740-9)
Supplement: Supplementary file 2 — Additional file 2. Replication scripts and benchmark data. [file 12859_2022_4740_MOESM2_ESM.zip › Supplementary_Data1_archive/Supplementary_Data1/Benchmark_results/Bivariate_GM/Benchmark_35.csv]

	GMM_filtered	GMM_filtered_fraction	GMM_fraction_complete	GMM	missForest	KNN	MICE	MixAll	MICE_filtered	MICE_filtered_fraction	MICE_fraction_complete	mean	median	entropy_treshold_gmm
0	0.92078418861077	0	1	0.920782625071117	0.920782625071117	0.920782625071117	0.920782625071117	0.872491637314519	0.920782625071117	0	1	0.920782625071117	0.920782625071117	0.499781692259595
0.05	0.956456455712308	0.0691382765531062	0.933261571582347	0.874135905313297	0.845411205506771	0.877268094130984	0.870379561466023	0.827482368092071	0.926716008088865	0.069	0.959183673469388	0.768359140173525	0.82735695069899	0.421233821938553
0.1	0.965253874289853	0.127016129032258	0.88568129330254	0.83583374138547	0.756401115082286	0.814702257974918	0.798260509839373	0.75329494738012	0.917326566289644	0.127	0.917525773195876	0.615817048369202	0.727878904297485	0.362044611648217
0.15	0.962427438190307	0.191304347826087	0.851359898798229	0.801832688654197	0.682516166781535	0.742340801027684	0.758049600018146	0.692826047975232	0.934332710147982	0.191	0.859703337453646	0.51280586475277	0.615232458243475	0.322395505220054
0.2	0.980221771430106	0.277114686040477	0.820531227566403	0.780699661151729	0.568732291875913	0.701245809343783	0.694830166504635	0.629615959935579	0.923877672187757	0.277	0.850622406639004	NA	NA	0.208735483760321
0.25	0.968262285423693	0.252659574468085	0.741637010676157	0.763986803360613	0.493745846571966	0.655649520889116	0.645404714022619	0.563917877656881	0.91496722687567	0.2525	0.728428093645485	NA	NA	0.295166336116156
0.3	0.990322797004491	0.41043956043956	0.767008387698043	0.734185162424036	0.395126581348108	0.591117476562943	0.577215042671364	0.37961793159389	0.932808832164837	0.4105	0.776081424936387	NA	0.327016049373027	0.127001979129343
0.35	1	0.505413105413105	0.75	0.729364601400495	NA	0.461559064084486	0.511664970509447	0.45712835633724	0.937178962555808	0.5055	0.759352881698686	NA	NA	0.0827559791314044
0.4	1	0.575505350772889	0.792717086834734	0.672032277365538	NA	0.392541724938466	0.402707661572845	0.338118505366479	0.945615967228572	0.5755	0.780918727915194	NA	NA	0.0317029673924172
