# Supplementary material for: Fitting Gaussian mixture models on incomplete data
Source: BMC Bioinformatics. 2022 Jun 1;23:208. doi: 10.1186/s12859-022-04740-9 (PMC9158227; doi:10.1186/s12859-022-04740-9)
Supplement: Supplementary file 2 — Additional file 2. Replication scripts and benchmark data. [file 12859_2022_4740_MOESM2_ESM.zip › Supplementary_Data1_archive/Supplementary_Data1/Benchmark_results/Bivariate_GM/Benchmark_37.csv]

	GMM_filtered	GMM_filtered_fraction	GMM_fraction_complete	GMM	missForest	KNN	MICE	MixAll	MICE_filtered	MICE_filtered_fraction	MICE_fraction_complete	mean	median	entropy_treshold_gmm
0	0.92078418861077	0	1	0.920782625071117	0.920782625071117	0.920782625071117	0.920782625071117	0.872491637314519	0.920782625071117	0	1	0.920782625071117	0.920782625071117	0.499781692259595
0.05	0.94967782947187	0.0637870416875942	0.937231759656652	0.888355446396063	0.854835436409759	0.867218825320794	0.844470263713016	0.816690838788839	0.914021989142574	0.0635	0.962092899092365	0.766114190747249	0.788438401288087	0.428314859164107
0.1	0.965805948075622	0.135421930267812	0.893045002922268	0.846651953477885	0.761079206011502	0.817029138454213	0.795135520600844	0.753697190219221	0.919086328341329	0.135	0.920809248554913	0.625640374893101	0.747352729036077	0.303046767136968
0.15	0.972744660933622	0.204708290685773	0.855212355212355	0.820330921100897	0.698045372057597	0.78122783503301	0.759785811066021	0.699937326456511	0.945177256378533	0.2045	0.883720930232558	0.519904172974752	0.636211270143271	0.247751250939741
0.2	0.983719007052627	0.322262584327971	0.845329249617152	0.769957098643439	0.63152440355688	0.717517012989532	0.677008695181317	0.669835655418885	0.950045914693821	0.322	0.893805309734513	0.430599489902765	NA	0.132035512915023
0.25	0.982371355806364	0.338477913783928	0.799678197908286	0.770434110710925	0.48866469968709	0.662314346106049	0.64495597853424	0.576489349045985	0.932084164562162	0.3385	0.816326530612245	NA	NA	0.148634827565381
0.3	0.991538677945829	0.410989010989011	0.782649253731343	0.747803504188115	0.381886443358269	0.590861519128984	0.527297203340615	0.500006988640193	0.943792876205652	0.411	0.798811544991511	NA	NA	0.0967170991655957
0.35	0.988843833960472	0.436435868331442	0.727089627391742	0.717490983596337	0.32746971575263	0.491240841849349	0.529070153332906	0.449528944394478	0.925434691612624	0.4365	0.712511091393079	NA	0.261388981011913	0.0856206136475665
0.4	0.994953717654255	0.549043062200957	0.778514588859416	0.701941242318114	NA	0.459334041907543	0.389045847092239	0.3909339761073	0.943169452285426	0.549	0.741685144124169	NA	NA	0.0331601351740134
