# Supplementary material for: Fitting Gaussian mixture models on incomplete data
Source: BMC Bioinformatics. 2022 Jun 1;23:208. doi: 10.1186/s12859-022-04740-9 (PMC9158227; doi:10.1186/s12859-022-04740-9)
Supplement: Supplementary file 2 — Additional file 2. Replication scripts and benchmark data. [file 12859_2022_4740_MOESM2_ESM.zip › Supplementary_Data1_archive/Supplementary_Data1/Benchmark_results/Bivariate_GM/Benchmark_5.csv]

	GMM_filtered	GMM_filtered_fraction	GMM_fraction_complete	GMM	missForest	KNN	MICE	MixAll	MICE_filtered	MICE_filtered_fraction	MICE_fraction_complete	mean	median	entropy_treshold_gmm
0	0.92078418861077	0	1	0.920782625071117	0.920782625071117	0.920782625071117	0.920782625071117	0.872491637314519	0.920782625071117	0	1	0.920782625071117	0.920782625071117	0.499781692259595
0.05	0.952281492498419	0.0627195183140993	0.932012847965739	0.88204933997984	0.844769950113488	0.864158695167701	0.861877185692552	0.818591012345821	0.919423673950248	0.0625	0.956266666666667	0.796487351192461	0.831353445724743	0.417752825777515
0.1	0.960014490337215	0.127208480565371	0.88663967611336	0.846863205710221	0.777274496237848	0.815103142412484	0.793587086765243	0.770920096852919	0.926638078868648	0.127	0.912943871706758	0.632906011007631	0.750926319071191	0.316975371201149
0.15	0.950419942077902	0.166923472008218	0.845252774352651	0.816985433625878	0.680841686315993	0.757531665737313	0.736398365012519	0.689287528819671	0.897856944498002	0.1665	0.857828434313137	0.51203348538915	0.629739292293097	0.300471624627819
0.2	0.959523221234996	0.231534834992142	0.8186775732788	0.790352664223936	0.614283989405055	0.704748245289898	0.647078069834116	0.626541063898181	0.895362858423438	0.2315	0.811320754716981	NA	NA	0.236718278900385
0.25	0.958281196807169	0.269824374667376	0.75801749271137	0.767781112987186	0.492233478385413	0.643457882820097	0.646751749624788	0.561649847573941	0.906336758105716	0.2695	0.746064339493498	NA	NA	0.233171905240998
0.3	0.973614428321985	0.372080391091798	0.72923875432526	0.751532058365052	0.394032252490387	0.598935600488304	0.556781115643385	0.498468873335266	0.909011407389821	0.372	0.730095541401274	NA	NA	0.149181142711213
0.35	0.972077434844901	0.431228861330327	0.720515361744301	0.709034794393335	NA	NA	0.543631549824863	0.42630257433563	0.87791348221123	0.431	0.706502636203866	NA	0.265835912844558	0.114591576826955
0.4	0.991153864218714	0.582644628099174	0.75954738330976	0.687899310515807	NA	NA	0.448788156780508	0.345868273363939	0.911196525109372	0.5825	0.747305389221557	NA	NA	0.0552570103569641
