# Supplementary material for: Fitting Gaussian mixture models on incomplete data
Source: BMC Bioinformatics. 2022 Jun 1;23:208. doi: 10.1186/s12859-022-04740-9 (PMC9158227; doi:10.1186/s12859-022-04740-9)
Supplement: Supplementary file 2 — Additional file 2. Replication scripts and benchmark data. [file 12859_2022_4740_MOESM2_ESM.zip › Supplementary_Data1_archive/Supplementary_Data1/Benchmark_results/Bivariate_GM/Benchmark_7.csv]

	GMM_filtered	GMM_filtered_fraction	GMM_fraction_complete	GMM	missForest	KNN	MICE	MixAll	MICE_filtered	MICE_filtered_fraction	MICE_fraction_complete	mean	median	entropy_treshold_gmm
0	0.92078418861077	0	1	0.920782625071117	0.920782625071117	0.920782625071117	0.920782625071117	0.872491637314519	0.920782625071117	0	1	0.920782625071117	0.920782625071117	0.499781692259595
0.05	0.953193333629159	0.0717871485943775	0.946457544618713	0.886112634719672	0.846804429698251	0.859432445963369	0.853085270949003	0.815962107766062	0.926911025998001	0.0715	0.965535810446957	0.769688616279447	0.812439755252245	0.422346765411865
0.1	0.958802163497351	0.120384420839656	0.891316848763657	0.852893262965613	0.751828214496673	0.827693760101381	0.789729915026112	0.759806840521562	0.925334572909757	0.12	0.909090909090909	0.624426584175958	0.748423620796921	0.343703579611735
0.15	0.95944814867368	0.171267893660532	0.845157310302283	0.834274991105353	0.703703479156472	0.774866899089527	0.771188457304678	0.704709122631445	0.933375970655556	0.171	0.854041013268999	0.526577196973217	0.670216635937625	0.283897153387471
0.2	0.960214626675564	0.227201667535175	0.81726230613621	0.79541738209844	0.627916763241248	0.710286829321578	0.697110667769674	0.65225278409591	0.907728315186275	0.227	0.811772315653299	NA	NA	0.246962425864624
0.25	0.958285736233893	0.2491961414791	0.763026409707352	0.767658546655879	0.486071094393398	0.64176152385121	0.654370634420403	0.624885572164581	0.916774049651113	0.249	0.74034620505992	NA	NA	0.261452740975784
0.3	0.972555524772069	0.344789356984479	0.77326565143824	0.75646559858171	NA	0.59062273830675	0.52821652376763	0.528828846629721	0.884162153114105	0.3445	0.74141876430206	NA	NA	0.13522803552899
0.35	0.966764253678777	0.356446991404011	0.708815672306322	0.736118651444136	NA	0.545645854566834	0.522891700658134	0.38468615048355	0.869551974228997	0.3565	0.645687645687646	NA	NA	0.160385854298531
0.4	0.992424126217484	0.505733252866626	0.747252747252747	0.705440524967151	NA	0.449423928560561	0.440804258108003	0.280771456796643	0.934494947579185	0.5055	0.712841253791709	NA	NA	0.0898306326260125
