# Supplementary material for: Fitting Gaussian mixture models on incomplete data
Source: BMC Bioinformatics. 2022 Jun 1;23:208. doi: 10.1186/s12859-022-04740-9 (PMC9158227; doi:10.1186/s12859-022-04740-9)
Supplement: Supplementary file 2 — Additional file 2. Replication scripts and benchmark data. [file 12859_2022_4740_MOESM2_ESM.zip › Supplementary_Data1_archive/Supplementary_Data1/Benchmark_results/Bivariate_GM/RTime_1.csv]

	GMM	missForest	KNN	MICE	MixAll	mean	median
0	24.5986669063568	22.6574256420135	22.6574256420135	283.320785522461	36.4866273403168	24.0684878826141	22.8495650291443
0.05	67.4531147480011	38.1355695724487	38.1355695724487	327.236681222916	39.7370431423187	31.2262539863586	39.272087097168
0.1	99.5698373317719	30.6481359004974	30.6481359004974	344.227209329605	45.8093321323395	24.2899115085602	30.1664178371429
0.15	162.53657579422	30.4131906032562	30.4131906032562	326.693423271179	46.6090874671936	29.3253993988037	22.4143588542938
0.2	127.700082063675	24.2650961875916	24.2650961875916	288.547372579575	49.7856211662292	22.5748763084412	13.1958591938019
0.25	143.225125312805	27.4888739585876	27.4888739585876	264.616104364395	50.4857270717621	NA	NA
0.3	161.712402105331	12.5864889621735	12.5864889621735	270.871327877045	50.0901937484741	NA	NA
0.35	171.807240009308	12.7391195297241	NA	233.334545850754	49.3493094444275	NA	NA
0.4	181.368258476257	10.4554464817047	10.4554464817047	236.386752128601	48.1146547794342	NA	8.24680018424988
