# Supplementary material for: Fitting Gaussian mixture models on incomplete data
Source: BMC Bioinformatics. 2022 Jun 1;23:208. doi: 10.1186/s12859-022-04740-9 (PMC9158227; doi:10.1186/s12859-022-04740-9)
Supplement: Supplementary file 2 — Additional file 2. Replication scripts and benchmark data. [file 12859_2022_4740_MOESM2_ESM.zip › Supplementary_Data1_archive/Supplementary_Data1/Benchmark_results/Bivariate_GM/RTime_10.csv]

	GMM	missForest	KNN	MICE	MixAll	mean	median
0	19.3248343467712	19.3284113407135	19.3284113407135	194.439198732376	33.122251033783	19.5286681652069	19.2812094688416
0.05	44.5549819469452	25.8685479164124	25.8685479164124	210.909415245056	35.8206398487091	26.9195625782013	24.0417442321777
0.1	69.9413747787476	26.5655043125153	26.5655043125153	244.135172367096	43.4447989463806	26.6904096603394	26.976948261261
0.15	98.6795177459717	26.9377510547638	26.9377510547638	248.134668827057	47.3407905101776	26.7017073631287	26.9927418231964
0.2	128.512352466583	22.6157326698303	22.6157326698303	260.549820184708	48.4758319854736	26.6155309677124	NA
0.25	148.478562831879	27.1106102466583	27.1106102466583	247.736073493958	51.082154750824	NA	NA
0.3	157.339821100235	20.4409589767456	20.4409589767456	268.973021507263	52.5108110904694	NA	NA
0.35	166.929993391037	12.075263261795	12.075263261795	264.21070432663	51.3481321334839	NA	NA
0.4	171.794345140457	NA	NA	244.852127790451	47.0445311069489	NA	NA
