# Supplementary material for: Fitting Gaussian mixture models on incomplete data
Source: BMC Bioinformatics. 2022 Jun 1;23:208. doi: 10.1186/s12859-022-04740-9 (PMC9158227; doi:10.1186/s12859-022-04740-9)
Supplement: Supplementary file 2 — Additional file 2. Replication scripts and benchmark data. [file 12859_2022_4740_MOESM2_ESM.zip › Supplementary_Data1_archive/Supplementary_Data1/Benchmark_results/Bivariate_GM/RTime_11.csv]

	GMM	missForest	KNN	MICE	MixAll	mean	median
0	19.6969356536865	19.6173827648163	19.6173827648163	194.610305786133	33.1455035209656	19.2544841766357	19.2451319694519
0.05	44.9588232040405	26.0089244842529	26.0089244842529	207.886167764664	36.8816349506378	24.0640497207642	21.5701434612274
0.1	65.4637126922607	27.5582990646362	27.5582990646362	238.648426055908	42.0154438018799	22.1236085891724	22.0244858264923
0.15	88.666526556015	26.9902675151825	26.9902675151825	235.301783561707	47.0870182514191	26.677042722702	26.6109232902527
0.2	127.519457101822	27.0287988185883	27.0287988185883	252.965701341629	46.6882908344269	NA	NA
0.25	133.151166200638	13.1392242908478	13.1392242908478	213.501352787018	48.3419272899628	NA	NA
0.3	164.388025283813	17.8929076194763	17.8929076194763	241.888028860092	47.3423147201538	NA	NA
0.35	162.365271806717	NA	79.8280498981476	218.345272541046	49.7136106491089	NA	NA
0.4	152.50706577301	NA	110.356958866119	217.347894430161	44.7808158397675	NA	NA
