# Supplementary material for: Fitting Gaussian mixture models on incomplete data
Source: BMC Bioinformatics. 2022 Jun 1;23:208. doi: 10.1186/s12859-022-04740-9 (PMC9158227; doi:10.1186/s12859-022-04740-9)
Supplement: Supplementary file 2 — Additional file 2. Replication scripts and benchmark data. [file 12859_2022_4740_MOESM2_ESM.zip › Supplementary_Data1_archive/Supplementary_Data1/Benchmark_results/Bivariate_GM/RTime_12.csv]

	GMM	missForest	KNN	MICE	MixAll	mean	median
0	19.3108520507812	19.3021235466003	19.3021235466003	194.388946533203	32.9780654907227	19.5699954032898	19.2661263942719
0.05	44.0218961238861	23.5706052780151	23.5706052780151	204.725672245026	35.9171652793884	18.9012105464935	27.0077023506165
0.1	62.3893930912018	22.9338471889496	22.9338471889496	249.41591835022	42.4318964481354	25.1501634120941	23.3227446079254
0.15	92.4345388412476	23.8334319591522	23.8334319591522	229.327584505081	43.8574233055115	22.6099100112915	23.2079901695251
0.2	114.143568515778	23.1935932636261	23.1935932636261	256.3882791996	48.2874250411987	22.2960457801819	NA
0.25	148.359359741211	27.5063209533691	27.5063209533691	238.33602809906	47.5778865814209	NA	10.4823794364929
0.3	155.275888681412	NA	133.319652557373	266.799137592316	48.8827724456787	NA	NA
0.35	167.80922293663	NA	NA	259.197305440903	48.552238702774	NA	NA
0.4	175.531106233597	NA	98.310277223587	216.325123786926	46.9453980922699	NA	NA
