# Supplementary material for: Fitting Gaussian mixture models on incomplete data
Source: BMC Bioinformatics. 2022 Jun 1;23:208. doi: 10.1186/s12859-022-04740-9 (PMC9158227; doi:10.1186/s12859-022-04740-9)
Supplement: Supplementary file 2 — Additional file 2. Replication scripts and benchmark data. [file 12859_2022_4740_MOESM2_ESM.zip › Supplementary_Data1_archive/Supplementary_Data1/Benchmark_results/Bivariate_GM/RTime_13.csv]

	GMM	missForest	KNN	MICE	MixAll	mean	median
0	19.5690727233887	19.5731871128082	19.5731871128082	194.574106216431	32.9982616901398	19.2740499973297	19.3051571846008
0.05	48.2479009628296	25.9772114753723	25.9772114753723	231.070746421814	36.3665878772736	22.3827710151672	26.9846220016479
0.1	70.1212947368622	25.3227310180664	25.3227310180664	254.498342752457	41.2327318191528	24.7653465270996	22.1900343894958
0.15	96.0644013881683	24.8033730983734	24.8033730983734	233.498315572739	45.2130341529846	22.0832626819611	23.4318161010742
0.2	102.633333444595	24.0738317966461	24.0738317966461	254.05446600914	47.9386303424835	21.872416973114	NA
0.25	121.690967559814	19.5960958003998	19.5960958003998	242.816920518875	48.5069868564606	9.42645907402039	NA
0.3	115.995531797409	13.8768472671509	13.8768472671509	236.071980476379	48.5773591995239	8.63698148727417	NA
0.35	129.654020786285	11.8680024147034	NA	238.721041917801	48.0636744499207	NA	NA
0.4	163.767513275146	NA	80.434383392334	204.353387832642	48.8264207839966	NA	NA
