# Supplementary material for: Fitting Gaussian mixture models on incomplete data
Source: BMC Bioinformatics. 2022 Jun 1;23:208. doi: 10.1186/s12859-022-04740-9 (PMC9158227; doi:10.1186/s12859-022-04740-9)
Supplement: Supplementary file 2 — Additional file 2. Replication scripts and benchmark data. [file 12859_2022_4740_MOESM2_ESM.zip › Supplementary_Data1_archive/Supplementary_Data1/Benchmark_results/Bivariate_GM/RTime_14.csv]

	GMM	missForest	KNN	MICE	MixAll	mean	median
0	19.4086420536041	19.3228223323822	19.3228223323822	194.859691143036	33.1411683559418	19.696347951889	19.2965042591095
0.05	44.8119215965271	27.3432931900024	27.3432931900024	209.070032835007	33.9559199810028	21.9034507274628	21.6513202190399
0.1	66.0746614933014	26.9565889835358	26.9565889835358	230.09641623497	40.8335659503937	21.5482490062714	21.9219770431519
0.15	98.4548146724701	27.2758650779724	27.2758650779724	236.100402593613	46.9480159282684	16.9883382320404	26.9233999252319
0.2	132.892488002777	27.5512199401855	27.5512199401855	247.20054602623	49.5498673915863	NA	NA
0.25	151.440907239914	19.3728692531586	19.3728692531586	248.057357549667	47.3170824050903	NA	NA
0.3	162.583011627197	17.3259263038635	17.3259263038635	270.15048456192	50.3496325016022	NA	NA
0.35	175.464375972748	NA	100.264461517334	245.161870002747	48.3279888629913	NA	NA
0.4	177.138550043106	26.8060133457184	26.8060133457184	211.65571308136	44.6138637065887	NA	NA
