# Supplementary material for: Fitting Gaussian mixture models on incomplete data
Source: BMC Bioinformatics. 2022 Jun 1;23:208. doi: 10.1186/s12859-022-04740-9 (PMC9158227; doi:10.1186/s12859-022-04740-9)
Supplement: Supplementary file 2 — Additional file 2. Replication scripts and benchmark data. [file 12859_2022_4740_MOESM2_ESM.zip › Supplementary_Data1_archive/Supplementary_Data1/Benchmark_results/Bivariate_GM/RTime_15.csv]

	GMM	missForest	KNN	MICE	MixAll	mean	median
0	19.3331654071808	19.3607890605927	19.3607890605927	194.67510342598	33.4224433898926	19.667927980423	19.2413063049316
0.05	50.6204071044922	28.551262140274	28.551262140274	239.609689474106	36.4229917526245	27.8409063816071	28.068776845932
0.1	71.5014600753784	27.3727192878723	27.3727192878723	252.833511352539	41.7442591190338	27.4777550697327	23.7509627342224
0.15	108.676129102707	27.5117013454437	27.5117013454437	263.779845237732	44.7552120685577	26.9155886173248	26.7072367668152
0.2	119.06627202034	28.701486825943	28.701486825943	252.282507181168	48.83669257164	26.9150884151459	NA
0.25	141.572685480118	26.1180410385132	26.1180410385132	206.957248926163	49.4749104976654	NA	NA
0.3	157.10861992836	27.3477990627289	27.3477990627289	233.31019616127	49.5267624855042	NA	NA
0.35	166.069209814072	NA	67.6454985141754	262.62064409256	47.3335468769073	NA	NA
0.4	170.976617574692	NA	68.1904656887054	235.007385730743	50.3685781955719	NA	9.01768207550049
