# Supplementary material for: Fitting Gaussian mixture models on incomplete data
Source: BMC Bioinformatics. 2022 Jun 1;23:208. doi: 10.1186/s12859-022-04740-9 (PMC9158227; doi:10.1186/s12859-022-04740-9)
Supplement: Supplementary file 2 — Additional file 2. Replication scripts and benchmark data. [file 12859_2022_4740_MOESM2_ESM.zip › Supplementary_Data1_archive/Supplementary_Data1/Benchmark_results/Bivariate_GM/RTime_16.csv]

	GMM	missForest	KNN	MICE	MixAll	mean	median
0	19.5564782619476	19.5737934112549	19.5737934112549	197.955916166306	32.9945290088654	19.2835257053375	19.3123614788055
0.05	48.2121958732605	24.2582676410675	24.2582676410675	224.961756944656	37.263090133667	17.8894953727722	27.1528367996216
0.1	67.3752996921539	23.9030046463013	23.9030046463013	264.744083404541	39.5281839370728	21.2333681583405	19.7226982116699
0.15	88.7975332736969	22.2702946662903	22.2702946662903	237.083086490631	41.2086176872253	19.5076770782471	19.964072227478
0.2	115.479876756668	25.4509491920471	25.4509491920471	257.023104906082	47.3397257328033	24.2868926525116	NA
0.25	139.311018228531	27.4635331630707	27.4635331630707	258.815340995789	49.9673986434937	NA	NA
0.3	156.584502220154	22.2134909629822	22.2134909629822	252.741926431656	48.8776113986969	NA	NA
0.35	169.414800405502	NA	106.492452859879	247.021425247192	48.7571194171906	8.44226503372192	NA
0.4	179.382682323456	12.3280251026154	NA	243.788111925125	46.5471370220184	NA	NA
