# Supplementary material for: Fitting Gaussian mixture models on incomplete data
Source: BMC Bioinformatics. 2022 Jun 1;23:208. doi: 10.1186/s12859-022-04740-9 (PMC9158227; doi:10.1186/s12859-022-04740-9)
Supplement: Supplementary file 2 — Additional file 2. Replication scripts and benchmark data. [file 12859_2022_4740_MOESM2_ESM.zip › Supplementary_Data1_archive/Supplementary_Data1/Benchmark_results/Bivariate_GM/RTime_17.csv]

	GMM	missForest	KNN	MICE	MixAll	mean	median
0	19.5820977687836	19.5711390972137	19.5711390972137	194.590421199799	33.0645184516907	19.3025016784668	19.3199608325958
0.05	46.3138742446899	26.3228876590729	26.3228876590729	210.663278341293	35.498441696167	26.6396474838257	25.1166017055511
0.1	68.6377079486847	25.3920662403107	25.3920662403107	250.755832433701	41.6219208240509	26.9561374187469	22.3897240161896
0.15	103.939688682556	27.4007813930511	27.4007813930511	251.483226776123	46.1335356235504	27.0352129936218	26.6941452026367
0.2	119.317553758621	27.2092931270599	27.2092931270599	240.017539978027	48.4319798946381	24.5946688652039	NA
0.25	147.131954908371	15.6180605888367	15.6180605888367	256.40315079689	48.6902966499329	NA	NA
0.3	160.620333433151	15.4639189243317	15.4639189243317	261.81733751297	49.9508600234985	7.71950531005859	NA
0.35	170.698799848557	NA	91.8348114490509	261.902189731598	45.2531778812408	NA	NA
0.4	180.308680057526	17.0510656833649	17.0510656833649	240.991721868515	46.7985625267029	NA	NA
