# Supplementary material for: Fitting Gaussian mixture models on incomplete data
Source: BMC Bioinformatics. 2022 Jun 1;23:208. doi: 10.1186/s12859-022-04740-9 (PMC9158227; doi:10.1186/s12859-022-04740-9)
Supplement: Supplementary file 2 — Additional file 2. Replication scripts and benchmark data. [file 12859_2022_4740_MOESM2_ESM.zip › Supplementary_Data1_archive/Supplementary_Data1/Benchmark_results/Bivariate_GM/RTime_18.csv]

	GMM	missForest	KNN	MICE	MixAll	mean	median
0	19.7739942073822	20.1322703361511	20.1322703361511	197.043840885162	33.1783781051636	19.890129327774	19.7218723297119
0.05	46.5754683017731	26.5283553600311	26.5283553600311	230.074809074402	37.9200115203857	20.7073411941528	26.9021732807159
0.1	67.8608570098877	26.1606736183167	26.1606736183167	245.494368553162	41.7248365879059	20.3849248886108	26.6668980121613
0.15	94.34397315979	27.6113657951355	27.6113657951355	232.23021364212	45.0969841480255	22.6839261054993	26.9904706478119
0.2	105.949391365051	25.3890941143036	25.3890941143036	209.541504383087	48.3537163734436	NA	17.0473878383636
0.25	127.912213563919	15.4648520946503	15.4648520946503	233.66184926033	49.5430972576141	NA	NA
0.3	152.486340045929	13.7365438938141	13.7365438938141	265.646654367447	49.2014043331146	NA	NA
0.35	155.465931177139	10.5723872184753	10.5723872184753	229.346751213074	49.6026751995087	7.34764671325684	NA
0.4	159.712598800659	NA	89.8311886787415	249.706227064133	45.1483030319214	NA	NA
