# Supplementary material for: Fitting Gaussian mixture models on incomplete data
Source: BMC Bioinformatics. 2022 Jun 1;23:208. doi: 10.1186/s12859-022-04740-9 (PMC9158227; doi:10.1186/s12859-022-04740-9)
Supplement: Supplementary file 2 — Additional file 2. Replication scripts and benchmark data. [file 12859_2022_4740_MOESM2_ESM.zip › Supplementary_Data1_archive/Supplementary_Data1/Benchmark_results/Bivariate_GM/RTime_19.csv]

	GMM	missForest	KNN	MICE	MixAll	mean	median
0	19.2059917449951	19.2228200435638	19.2228200435638	194.704033374786	33.1234934329987	19.311136007309	19.6492536067963
0.05	40.5873448848724	22.597489118576	22.597489118576	191.987723827362	37.156480550766	19.1463801860809	26.5620741844177
0.1	65.5212671756744	27.3149509429932	27.3149509429932	232.811747550964	41.4456381797791	24.2640397548676	22.0828049182892
0.15	93.3109517097473	26.976763010025	26.976763010025	227.956103801727	45.1318655014038	26.4686408042908	23.0074834823608
0.2	115.056595087051	25.2548604011536	25.2548604011536	225.290988922119	47.8291845321655	NA	NA
0.25	133.097484827042	27.303670167923	27.303670167923	224.444835186005	49.3627133369446	NA	NA
0.3	161.8088285923	22.2431461811066	22.2431461811066	248.199048042297	48.6428339481354	NA	NA
0.35	175.049160003662	14.257036447525	14.257036447525	232.141009807587	50.9324283599854	8.4082133769989	NA
0.4	183.515268325806	14.7859416007996	14.7859416007996	244.12007021904	48.2908861637115	NA	NA
