# Supplementary material for: Fitting Gaussian mixture models on incomplete data
Source: BMC Bioinformatics. 2022 Jun 1;23:208. doi: 10.1186/s12859-022-04740-9 (PMC9158227; doi:10.1186/s12859-022-04740-9)
Supplement: Supplementary file 2 — Additional file 2. Replication scripts and benchmark data. [file 12859_2022_4740_MOESM2_ESM.zip › Supplementary_Data1_archive/Supplementary_Data1/Benchmark_results/Bivariate_GM/RTime_2.csv]

	GMM	missForest	KNN	MICE	MixAll	mean	median
0	19.3425526618958	19.3532521724701	19.3532521724701	195.571700334549	32.9810645580292	19.3688213825226	19.6236371994019
0.05	48.3647892475128	26.4525287151337	26.4525287151337	215.639865398407	34.898580789566	22.133501291275	27.1358847618103
0.1	75.3582696914673	26.7262768745422	26.7262768745422	249.461250066757	38.34055352211	27.0845563411713	26.8104031085968
0.15	97.4491610527039	25.4165480136871	25.4165480136871	247.957410573959	46.3493461608887	25.5535569190979	20.9022054672241
0.2	115.346969842911	21.2322154045105	21.2322154045105	241.457472801208	47.6436550617218	NA	NA
0.25	111.845381259918	14.4202690124512	14.4202690124512	229.608266830444	47.8435633182526	NA	NA
0.3	141.098387956619	27.0765149593353	27.0765149593353	250.337803125381	48.0056931972504	NA	NA
0.35	159.161232471466	NA	92.4833083152771	232.73006772995	48.9688518047333	8.38270044326782	NA
0.4	176.059134483337	NA	94.4027886390686	195.085619449615	47.0834469795227	NA	NA
