# Supplementary material for: Fitting Gaussian mixture models on incomplete data
Source: BMC Bioinformatics. 2022 Jun 1;23:208. doi: 10.1186/s12859-022-04740-9 (PMC9158227; doi:10.1186/s12859-022-04740-9)
Supplement: Supplementary file 2 — Additional file 2. Replication scripts and benchmark data. [file 12859_2022_4740_MOESM2_ESM.zip › Supplementary_Data1_archive/Supplementary_Data1/Benchmark_results/Bivariate_GM/RTime_20.csv]

	GMM	missForest	KNN	MICE	MixAll	mean	median
0	19.3114266395569	19.3233692646027	19.3233692646027	194.438643217087	33.1316859722137	19.5841681957245	19.2666490077972
0.05	44.8046469688416	25.4107885360718	25.4107885360718	217.807236433029	35.7639985084534	26.5254797935486	26.6664650440216
0.1	65.7156887054443	25.2297813892365	25.2297813892365	249.652367591858	41.9288284778595	27.0491673946381	23.5460181236267
0.15	78.9000952243805	27.6160573959351	27.6160573959351	223.06551361084	47.3156552314758	27.0231666564941	23.6316058635712
0.2	91.5144708156586	26.9875614643097	26.9875614643097	248.727880716324	46.8679809570312	NA	NA
0.25	103.474942445755	13.4288876056671	13.4288876056671	230.708900690079	48.3811585903168	NA	NA
0.3	127.871949195862	10.3170955181122	10.3170955181122	245.73228597641	48.5119652748108	NA	NA
0.35	144.296370029449	NA	100.409526348114	250.080830574036	49.6776793003082	NA	NA
0.4	180.615624427795	11.9022238254547	11.9022238254547	266.134368181229	45.3908677101135	NA	NA
