# Supplementary material for: Fitting Gaussian mixture models on incomplete data
Source: BMC Bioinformatics. 2022 Jun 1;23:208. doi: 10.1186/s12859-022-04740-9 (PMC9158227; doi:10.1186/s12859-022-04740-9)
Supplement: Supplementary file 2 — Additional file 2. Replication scripts and benchmark data. [file 12859_2022_4740_MOESM2_ESM.zip › Supplementary_Data1_archive/Supplementary_Data1/Benchmark_results/Bivariate_GM/RTime_21.csv]

	GMM	missForest	KNN	MICE	MixAll	mean	median
0	19.135192155838	19.1857690811157	19.1857690811157	194.604352474213	33.1548452377319	19.2912936210632	19.6213462352753
0.05	41.9438443183899	24.9758179187775	24.9758179187775	192.38497543335	37.101879119873	19.3291313648224	21.078337430954
0.1	64.881906747818	27.6115851402283	27.6115851402283	231.489629507065	42.9970800876617	21.7636260986328	23.1750092506409
0.15	83.9602453708649	26.5439269542694	26.5439269542694	201.409036874771	45.6880376338959	22.0395457744598	21.1304378509521
0.2	107.904075860977	24.2223615646362	24.2223615646362	228.003906965256	47.5677897930145	NA	NA
0.25	122.697912454605	13.8432307243347	13.8432307243347	208.633786201477	48.9746291637421	NA	NA
0.3	150.205206155777	15.9427275657654	15.9427275657654	247.624969244003	48.7803928852081	NA	9.42404222488403
0.35	172.064309835434	NA	83.9336454868317	227.045034646988	47.9137122631073	NA	NA
0.4	181.288983821869	10.8924858570099	10.8924858570099	222.568520545959	45.2633459568024	NA	NA
