# Supplementary material for: Fitting Gaussian mixture models on incomplete data
Source: BMC Bioinformatics. 2022 Jun 1;23:208. doi: 10.1186/s12859-022-04740-9 (PMC9158227; doi:10.1186/s12859-022-04740-9)
Supplement: Supplementary file 2 — Additional file 2. Replication scripts and benchmark data. [file 12859_2022_4740_MOESM2_ESM.zip › Supplementary_Data1_archive/Supplementary_Data1/Benchmark_results/Bivariate_GM/RTime_22.csv]

	GMM	missForest	KNN	MICE	MixAll	mean	median
0	19.617002248764	19.6059560775757	19.6059560775757	194.819567203522	33.0187158584595	19.23384308815	19.2849371433258
0.05	45.0492351055145	25.4503705501556	25.4503705501556	208.777962207794	36.0112266540527	17.7442660331726	26.7667543888092
0.1	73.6492807865143	26.4236538410187	26.4236538410187	225.009330749512	45.2823512554169	21.3821287155151	25.5286664962769
0.15	93.2655248641968	25.0950748920441	25.0950748920441	246.234632968903	44.6577877998352	20.7788052558899	26.6062536239624
0.2	110.390277147293	27.367862701416	27.367862701416	242.377978801727	47.6191446781158	23.7326486110687	NA
0.25	127.333380222321	21.863730430603	21.863730430603	224.344260931015	49.2924292087555	NA	NA
0.3	143.958728790283	12.637736082077	12.637736082077	247.723166704178	49.2651438713074	NA	NA
0.35	167.992558002472	12.1994640827179	12.1994640827179	230.973951816559	48.3082761764526	NA	NA
0.4	179.349162101746	NA	63.1351237297058	248.716924667358	46.3226330280304	NA	NA
