# Supplementary material for: Fitting Gaussian mixture models on incomplete data
Source: BMC Bioinformatics. 2022 Jun 1;23:208. doi: 10.1186/s12859-022-04740-9 (PMC9158227; doi:10.1186/s12859-022-04740-9)
Supplement: Supplementary file 2 — Additional file 2. Replication scripts and benchmark data. [file 12859_2022_4740_MOESM2_ESM.zip › Supplementary_Data1_archive/Supplementary_Data1/Benchmark_results/Bivariate_GM/RTime_23.csv]

	GMM	missForest	KNN	MICE	MixAll	mean	median
0	19.1783609390259	19.2325389385223	19.2325389385223	194.986763000488	33.1521024703979	19.2391090393066	19.6764674186707
0.05	42.1547906398773	24.7549800872803	24.7549800872803	217.088260650635	36.5059189796448	20.0810160636902	27.017974615097
0.1	65.6470618247986	27.6286654472351	27.6286654472351	259.803144693375	44.1569817066193	25.9327237606049	26.7597327232361
0.15	92.5611619949341	27.5103220939636	27.5103220939636	247.068473815918	43.1855309009552	25.3260912895203	25.6048312187195
0.2	128.478719234467	24.589471578598	24.589471578598	254.757386207581	45.7919654846191	NA	NA
0.25	146.421831607819	19.2694315910339	19.2694315910339	245.47730755806	48.5641753673553	NA	NA
0.3	162.325917720795	20.1003580093384	20.1003580093384	243.880658149719	48.0585005283356	NA	NA
0.35	167.811822652817	NA	69.5945308208466	219.447969198227	48.8785028457642	NA	NA
0.4	178.975702524185	26.8676414489746	26.8676414489746	237.000994920731	46.3469161987305	NA	NA
