# Supplementary material for: Fitting Gaussian mixture models on incomplete data
Source: BMC Bioinformatics. 2022 Jun 1;23:208. doi: 10.1186/s12859-022-04740-9 (PMC9158227; doi:10.1186/s12859-022-04740-9)
Supplement: Supplementary file 2 — Additional file 2. Replication scripts and benchmark data. [file 12859_2022_4740_MOESM2_ESM.zip › Supplementary_Data1_archive/Supplementary_Data1/Benchmark_results/Bivariate_GM/RTime_24.csv]

	GMM	missForest	KNN	MICE	MixAll	mean	median
0	19.2332153320312	19.2273509502411	19.2273509502411	194.635998487473	33.0975184440613	19.5551767349243	19.1233246326447
0.05	47.5479509830475	26.4090566635132	26.4090566635132	226.926065921783	38.5132086277008	23.5383403301239	26.6993448734283
0.1	75.6733114719391	26.2907934188843	26.2907934188843	250.919099092484	40.5013182163239	16.3043458461761	26.7330405712128
0.15	98.0726068019867	26.5895948410034	26.5895948410034	246.727239847183	45.0982975959778	21.8413033485413	22.5465710163116
0.2	115.277199983597	27.2987205982208	27.2987205982208	241.223704576492	47.207435131073	25.3380815982819	NA
0.25	135.979973316193	14.9418561458588	14.9418561458588	233.147019863129	50.5402748584747	NA	NA
0.3	161.114909648895	18.5394620895386	18.5394620895386	234.739924669266	50.0466270446777	NA	7.59193158149719
0.35	170.312269210815	14.9148077964783	14.9148077964783	255.309763431549	51.0385229587555	NA	NA
0.4	173.278741359711	NA	NA	209.568732023239	47.1248726844788	NA	NA
