# Supplementary material for: Fitting Gaussian mixture models on incomplete data
Source: BMC Bioinformatics. 2022 Jun 1;23:208. doi: 10.1186/s12859-022-04740-9 (PMC9158227; doi:10.1186/s12859-022-04740-9)
Supplement: Supplementary file 2 — Additional file 2. Replication scripts and benchmark data. [file 12859_2022_4740_MOESM2_ESM.zip › Supplementary_Data1_archive/Supplementary_Data1/Benchmark_results/Bivariate_GM/RTime_25.csv]

	GMM	missForest	KNN	MICE	MixAll	mean	median
0	19.2801692485809	19.3161675930023	19.3161675930023	194.62922167778	33.1163995265961	19.6356475353241	19.1977157592773
0.05	47.071391582489	25.2363913059235	25.2363913059235	221.946376085281	39.0300769805908	23.602236032486	26.6733713150024
0.1	71.4594955444336	21.9307513237	21.9307513237	245.371323108673	43.0290999412537	20.8584685325623	27.0230610370636
0.15	91.6358933448792	23.7050447463989	23.7050447463989	235.788421630859	48.6490967273712	21.0426995754242	23.3603405952454
0.2	106.572083711624	27.0171046257019	27.0171046257019	228.90069937706	49.2341949939728	NA	NA
0.25	146.142294406891	12.8127100467682	12.8127100467682	240.267731189728	49.5921115875244	NA	NA
0.3	157.128338813782	19.5919835567474	19.5919835567474	235.18554854393	50.6244003772736	NA	NA
0.35	162.274743795395	NA	143.509720563889	225.341302156448	45.674464225769	NA	NA
0.4	160.408536434174	16.040985584259	16.040985584259	242.494779109955	47.0745575428009	8.82224464416504	NA
