# Supplementary material for: Fitting Gaussian mixture models on incomplete data
Source: BMC Bioinformatics. 2022 Jun 1;23:208. doi: 10.1186/s12859-022-04740-9 (PMC9158227; doi:10.1186/s12859-022-04740-9)
Supplement: Supplementary file 2 — Additional file 2. Replication scripts and benchmark data. [file 12859_2022_4740_MOESM2_ESM.zip › Supplementary_Data1_archive/Supplementary_Data1/Benchmark_results/Bivariate_GM/RTime_26.csv]

	GMM	missForest	KNN	MICE	MixAll	mean	median
0	19.2931437492371	19.3242676258087	19.3242676258087	194.415506601334	33.0580258369446	19.5454652309418	19.2738966941833
0.05	44.4931509494781	24.4733152389526	24.4733152389526	209.420052051544	36.1175558567047	20.2639894485474	26.5736420154572
0.1	71.2646389007568	24.9535064697266	24.9535064697266	248.554045677185	41.2675483226776	16.7647953033447	22.798859834671
0.15	93.8816611766815	26.5297300815582	26.5297300815582	238.770379781723	43.8623917102814	21.882993221283	26.6328637599945
0.2	129.263502836227	26.2744135856628	26.2744135856628	256.617301464081	45.7853412628174	25.7362995147705	13.468697309494
0.25	146.422248125076	13.687554359436	13.687554359436	253.630686283112	50.1021938323975	NA	NA
0.3	164.42431807518	11.1294233798981	11.1294233798981	255.495355367661	50.3286974430084	NA	NA
0.35	175.609321594238	10.5953414440155	10.5953414440155	258.374191522598	47.0148110389709	NA	NA
0.4	181.606175899506	NA	79.4777126312256	213.215983629227	48.4275958538055	NA	NA
