# Supplementary material for: Fitting Gaussian mixture models on incomplete data
Source: BMC Bioinformatics. 2022 Jun 1;23:208. doi: 10.1186/s12859-022-04740-9 (PMC9158227; doi:10.1186/s12859-022-04740-9)
Supplement: Supplementary file 2 — Additional file 2. Replication scripts and benchmark data. [file 12859_2022_4740_MOESM2_ESM.zip › Supplementary_Data1_archive/Supplementary_Data1/Benchmark_results/Bivariate_GM/RTime_27.csv]

	GMM	missForest	KNN	MICE	MixAll	mean	median
0	19.6764853000641	19.6423578262329	19.6423578262329	194.54514503479	33.125025510788	19.2234194278717	19.2890331745148
0.05	42.6120524406433	25.6357352733612	25.6357352733612	195.792549610138	35.308206319809	19.3207695484161	25.5168981552124
0.1	59.2633950710297	23.8422453403473	23.8422453403473	231.2493019104	40.7219526767731	18.3403725624084	21.1348402500153
0.15	86.9442987442017	26.4333665370941	26.4333665370941	220.779848575592	44.5797655582428	25.9759259223938	26.4872210025787
0.2	125.097607851028	27.3780686855316	27.3780686855316	258.181194067001	47.8241379261017	NA	7.80343794822693
0.25	142.921263456345	15.8033421039581	15.8033421039581	248.73731136322	48.5920596122742	NA	NA
0.3	161.086364030838	27.1001336574554	27.1001336574554	226.381552219391	50.7677311897278	NA	NA
0.35	162.851363897324	NA	85.9622683525085	244.600886106491	51.5979580879211	NA	NA
0.4	176.974894762039	NA	NA	215.142587661743	46.2080106735229	NA	NA
