# Supplementary material for: Fitting Gaussian mixture models on incomplete data
Source: BMC Bioinformatics. 2022 Jun 1;23:208. doi: 10.1186/s12859-022-04740-9 (PMC9158227; doi:10.1186/s12859-022-04740-9)
Supplement: Supplementary file 2 — Additional file 2. Replication scripts and benchmark data. [file 12859_2022_4740_MOESM2_ESM.zip › Supplementary_Data1_archive/Supplementary_Data1/Benchmark_results/Bivariate_GM/RTime_28.csv]

	GMM	missForest	KNN	MICE	MixAll	mean	median
0	19.2898943424225	19.2855610847473	19.2855610847473	194.741371393204	33.4372065067291	19.2894473075867	19.5368840694427
0.05	49.2296204566956	27.5163502693176	27.5163502693176	230.697667598724	37.999804019928	23.2661693096161	24.6240074634552
0.1	84.2923069000244	27.7486469745636	27.7486469745636	263.55791592598	44.998770236969	24.5649313926697	26.7609028816223
0.15	110.332733869553	27.0518443584442	27.0518443584442	244.899186134338	44.1980192661285	26.6741030216217	26.9182298183441
0.2	126.384802341461	27.5588946342468	27.5588946342468	267.802507638931	47.4190473556519	26.008448600769	NA
0.25	142.97357749939	27.3191039562225	27.3191039562225	252.381097555161	47.5020010471344	NA	NA
0.3	155.706402778625	11.3193709850311	11.3193709850311	263.530068874359	49.3983781337738	NA	NA
0.35	167.863784074783	NA	78.0126929283142	233.131326913834	45.5628199577332	NA	8.80246496200562
0.4	173.74444437027	NA	100.183381557465	245.319472312927	48.6139352321625	NA	NA
