# Supplementary material for: Fitting Gaussian mixture models on incomplete data
Source: BMC Bioinformatics. 2022 Jun 1;23:208. doi: 10.1186/s12859-022-04740-9 (PMC9158227; doi:10.1186/s12859-022-04740-9)
Supplement: Supplementary file 2 — Additional file 2. Replication scripts and benchmark data. [file 12859_2022_4740_MOESM2_ESM.zip › Supplementary_Data1_archive/Supplementary_Data1/Benchmark_results/Bivariate_GM/RTime_29.csv]

	GMM	missForest	KNN	MICE	MixAll	mean	median
0	19.318502664566	19.3104567527771	19.3104567527771	194.725230455399	33.1598243713379	19.6512999534607	19.2404851913452
0.05	45.0663135051727	24.6036770343781	24.6036770343781	212.498440027237	36.7242684364319	19.7212383747101	25.7381899356842
0.1	68.7288327217102	26.3024754524231	26.3024754524231	254.777022600174	41.1537101268768	26.5698056221008	25.3036875724792
0.15	91.6399278640747	26.3354043960571	26.3354043960571	256.566343069077	45.2168452739716	26.5761888027191	25.6598761081696
0.2	103.847525596619	27.4901905059814	27.4901905059814	238.288046598434	47.0142180919647	27.0340321063995	NA
0.25	107.171621322632	13.3481965065002	13.3481965065002	213.202532052994	49.4017572402954	NA	NA
0.3	119.190617084503	20.7836151123047	20.7836151123047	236.294915914536	47.2735321521759	NA	9.68629837036133
0.35	152.850420713425	10.7337739467621	10.7337739467621	245.411882400513	48.0442962646484	NA	NA
0.4	167.196652412415	NA	104.253815412521	224.242988109589	43.3262012004852	NA	NA
