# Supplementary material for: Fitting Gaussian mixture models on incomplete data
Source: BMC Bioinformatics. 2022 Jun 1;23:208. doi: 10.1186/s12859-022-04740-9 (PMC9158227; doi:10.1186/s12859-022-04740-9)
Supplement: Supplementary file 2 — Additional file 2. Replication scripts and benchmark data. [file 12859_2022_4740_MOESM2_ESM.zip › Supplementary_Data1_archive/Supplementary_Data1/Benchmark_results/Bivariate_GM/RTime_3.csv]

	GMM	missForest	KNN	MICE	MixAll	mean	median
0	19.2748944759369	19.2633347511292	19.2633347511292	195.739626169205	33.0618534088135	19.3046741485596	19.6106290817261
0.05	43.368882894516	24.376912355423	24.376912355423	210.128089427948	39.1324348449707	20.284500837326	24.1011986732483
0.1	66.7630934715271	25.7931337356567	25.7931337356567	235.053837299347	38.6277725696564	24.0200192928314	20.2107117176056
0.15	91.7349817752838	26.5296454429626	26.5296454429626	223.873369216919	45.8982975482941	26.4414913654327	19.8086268901825
0.2	93.3137137889862	25.1270470619202	25.1270470619202	225.03596663475	46.0245711803436	26.7453889846802	NA
0.25	128.232011079788	26.0847594738007	26.0847594738007	230.669761896133	46.055547952652	NA	NA
0.3	166.269723176956	16.3952519893646	16.3952519893646	225.87782740593	48.6527326107025	NA	9.92135834693909
0.35	161.474998474121	23.9734342098236	23.9734342098236	252.933504581451	44.6956794261932	NA	8.76834726333618
0.4	176.886565923691	24.2949028015137	24.2949028015137	234.674397706985	49.2852423191071	NA	NA
