# Supplementary material for: Fitting Gaussian mixture models on incomplete data
Source: BMC Bioinformatics. 2022 Jun 1;23:208. doi: 10.1186/s12859-022-04740-9 (PMC9158227; doi:10.1186/s12859-022-04740-9)
Supplement: Supplementary file 2 — Additional file 2. Replication scripts and benchmark data. [file 12859_2022_4740_MOESM2_ESM.zip › Supplementary_Data1_archive/Supplementary_Data1/Benchmark_results/Bivariate_GM/RTime_30.csv]

	GMM	missForest	KNN	MICE	MixAll	mean	median
0	19.3256366252899	19.3271243572235	19.3271243572235	194.349669694901	33.0878934860229	19.5414950847626	19.2676057815552
0.05	42.1569950580597	23.8477404117584	23.8477404117584	215.712153911591	39.5757281780243	19.1653451919556	21.2376370429993
0.1	55.6109490394592	22.9207601547241	22.9207601547241	230.355844736099	41.8741314411163	26.5109083652496	19.1000914573669
0.15	86.2054991722107	22.739798784256	22.739798784256	250.976486206055	46.160115480423	26.6217226982117	23.6601502895355
0.2	98.9863884449005	21.2461335659027	21.2461335659027	237.194008588791	48.1218008995056	NA	NA
0.25	113.353646755219	12.7214307785034	12.7214307785034	235.774770736694	49.8817200660706	NA	NA
0.3	114.224689722061	21.8573269844055	21.8573269844055	216.366992950439	48.5939130783081	NA	NA
0.35	114.326234102249	NA	124.752466678619	232.076590299606	47.8370530605316	NA	NA
0.4	149.530138254166	18.2903692722321	18.2903692722321	184.193302631378	49.1742849349976	NA	NA
