# Supplementary material for: Fitting Gaussian mixture models on incomplete data
Source: BMC Bioinformatics. 2022 Jun 1;23:208. doi: 10.1186/s12859-022-04740-9 (PMC9158227; doi:10.1186/s12859-022-04740-9)
Supplement: Supplementary file 2 — Additional file 2. Replication scripts and benchmark data. [file 12859_2022_4740_MOESM2_ESM.zip › Supplementary_Data1_archive/Supplementary_Data1/Benchmark_results/Bivariate_GM/RTime_31.csv]

	GMM	missForest	KNN	MICE	MixAll	mean	median
0	19.5853462219238	19.546993970871	19.546993970871	194.628299951553	33.0648550987244	19.2754766941071	19.3129043579102
0.05	42.3534557819366	22.6944477558136	22.6944477558136	215.890664100647	37.3525054454803	19.8138356208801	23.3506379127502
0.1	58.9047491550446	22.646675825119	22.646675825119	239.648875236511	42.6934506893158	24.1215407848358	23.5872061252594
0.15	74.853369474411	22.725843667984	22.725843667984	235.186739683151	45.3112978935242	23.1344182491302	22.4069452285767
0.2	103.846498727798	26.898565530777	26.898565530777	240.067076444626	47.4711329936981	NA	NA
0.25	137.478975057602	14.3428730964661	14.3428730964661	242.524255514145	49.518458366394	NA	NA
0.3	154.148493051529	20.9456453323364	20.9456453323364	252.039611577988	50.8127546310425	NA	9.44403982162476
0.35	135.1479575634	NA	93.9704115390778	211.261340618134	51.265918970108	NA	NA
0.4	147.260403394699	NA	79.8402481079102	227.521141052246	48.8226699829102	7.51662659645081	8.47930860519409
