# Supplementary material for: Fitting Gaussian mixture models on incomplete data
Source: BMC Bioinformatics. 2022 Jun 1;23:208. doi: 10.1186/s12859-022-04740-9 (PMC9158227; doi:10.1186/s12859-022-04740-9)
Supplement: Supplementary file 2 — Additional file 2. Replication scripts and benchmark data. [file 12859_2022_4740_MOESM2_ESM.zip › Supplementary_Data1_archive/Supplementary_Data1/Benchmark_results/Bivariate_GM/RTime_32.csv]

	GMM	missForest	KNN	MICE	MixAll	mean	median
0	19.2135326862335	19.2389862537384	19.2389862537384	194.828319311142	33.1405560970306	19.3323493003845	19.6458470821381
0.05	49.3807835578918	27.268383026123	27.268383026123	242.61239528656	36.3162531852722	23.0767335891724	26.8919353485107
0.1	81.1570827960968	26.9469034671783	26.9469034671783	263.582730293274	44.4109807014465	26.6063482761383	26.8789923191071
0.15	95.720623254776	27.4750115871429	27.4750115871429	226.012028932571	45.7534818649292	26.9565682411194	26.6494011878967
0.2	111.745633363724	27.2026116847992	27.2026116847992	257.798573970795	50.4971034526825	NA	NA
0.25	122.979372501373	15.1428430080414	15.1428430080414	219.240298748016	50.3742797374725	NA	NA
0.3	146.520123958588	27.3512115478516	27.3512115478516	268.404407262802	48.7207930088043	NA	9.81860399246216
0.35	151.651759147644	NA	104.336169719696	243.058951377869	48.3964936733246	8.40415406227112	NA
0.4	171.924451351166	NA	79.620379447937	245.120624780655	47.8938105106354	NA	NA
