# Supplementary material for: Fitting Gaussian mixture models on incomplete data
Source: BMC Bioinformatics. 2022 Jun 1;23:208. doi: 10.1186/s12859-022-04740-9 (PMC9158227; doi:10.1186/s12859-022-04740-9)
Supplement: Supplementary file 2 — Additional file 2. Replication scripts and benchmark data. [file 12859_2022_4740_MOESM2_ESM.zip › Supplementary_Data1_archive/Supplementary_Data1/Benchmark_results/Bivariate_GM/RTime_33.csv]

	GMM	missForest	KNN	MICE	MixAll	mean	median
0	19.2207412719727	19.2234270572662	19.2234270572662	194.827466964722	33.1283113956451	19.3267183303833	19.6795902252197
0.05	47.3406958580017	27.4879014492035	27.4879014492035	233.445692539215	37.1866066455841	24.5324764251709	26.589631319046
0.1	69.6803469657898	23.7858645915985	23.7858645915985	256.129168748856	42.3608095645905	26.604638338089	24.0748550891876
0.15	95.5115661621094	25.4991822242737	25.4991822242737	249.553357839584	45.4275467395782	26.6163375377655	22.2493810653687
0.2	128.970798492432	23.4108645915985	23.4108645915985	251.657198667526	47.134064912796	26.9934334754944	14.760922908783
0.25	147.010171890259	18.6618556976318	18.6618556976318	246.04355096817	46.9800226688385	NA	NA
0.3	159.334135770798	19.4576888084412	19.4576888084412	261.888833999634	50.6620986461639	7.61786937713623	NA
0.35	167.495575428009	27.080589056015	27.080589056015	254.493152141571	44.4175672531128	NA	NA
0.4	171.270334482193	NA	63.0816588401794	248.09885430336	46.5430507659912	NA	NA
