# Supplementary material for: Fitting Gaussian mixture models on incomplete data
Source: BMC Bioinformatics. 2022 Jun 1;23:208. doi: 10.1186/s12859-022-04740-9 (PMC9158227; doi:10.1186/s12859-022-04740-9)
Supplement: Supplementary file 2 — Additional file 2. Replication scripts and benchmark data. [file 12859_2022_4740_MOESM2_ESM.zip › Supplementary_Data1_archive/Supplementary_Data1/Benchmark_results/Bivariate_GM/RTime_34.csv]

	GMM	missForest	KNN	MICE	MixAll	mean	median
0	19.6594994068146	19.6506731510162	19.6506731510162	194.544047117233	33.1646666526794	19.2220823764801	19.3105506896973
0.05	46.8037316799164	28.6015174388885	28.6015174388885	227.781100988388	36.6523706912994	20.4562466144562	28.9057946205139
0.1	59.0897600650787	24.8004372119904	24.8004372119904	233.405389785767	39.1681728363037	22.0825369358063	20.9430122375488
0.15	68.7308738231659	22.6496677398682	22.6496677398682	228.538537502289	44.3741068840027	19.4490399360657	22.7918236255646
0.2	85.9540121555328	24.0335714817047	24.0335714817047	243.489730358124	48.975715637207	23.6812477111816	NA
0.25	102.855710744858	23.6861436367035	23.6861436367035	224.980068683624	48.8403542041779	NA	NA
0.3	112.080971479416	27.1466724872589	27.1466724872589	245.552602052689	49.1341300010681	NA	NA
0.35	154.06042098999	12.0604994297028	12.0604994297028	240.469303369522	48.632358789444	NA	8.80987429618835
0.4	130.407208681107	NA	NA	211.991578817368	45.4411153793335	NA	NA
