# Supplementary material for: Fitting Gaussian mixture models on incomplete data
Source: BMC Bioinformatics. 2022 Jun 1;23:208. doi: 10.1186/s12859-022-04740-9 (PMC9158227; doi:10.1186/s12859-022-04740-9)
Supplement: Supplementary file 2 — Additional file 2. Replication scripts and benchmark data. [file 12859_2022_4740_MOESM2_ESM.zip › Supplementary_Data1_archive/Supplementary_Data1/Benchmark_results/Bivariate_GM/RTime_35.csv]

	GMM	missForest	KNN	MICE	MixAll	mean	median
0	19.1942639350891	19.1967272758484	19.1967272758484	194.59409070015	33.0486443042755	19.291154384613	19.6006472110748
0.05	46.0368628501892	24.9364764690399	24.9364764690399	213.834532260895	36.8549311161041	19.4586405754089	26.9623713493347
0.1	77.5006740093231	26.674204826355	26.674204826355	259.399802923203	43.508100271225	26.5667297840118	26.9281387329102
0.15	110.072808265686	27.3132584095001	27.3132584095001	257.361229419708	45.7349696159363	26.5843045711517	15.7963743209839
0.2	131.934317350388	27.6353349685669	27.6353349685669	239.562178134918	50.1515781879425	NA	NA
0.25	147.762083530426	12.4267468452454	12.4267468452454	247.03250169754	49.1164932250977	NA	NA
0.3	159.953028917313	11.4879806041718	11.4879806041718	272.234287261963	51.3983826637268	NA	9.50479602813721
0.35	170.38739156723	NA	92.1793837547302	253.643533945084	51.2479894161224	NA	NA
0.4	177.616180896759	NA	54.9097902774811	249.059851884842	47.4214522838593	NA	NA
