# Supplementary material for: Fitting Gaussian mixture models on incomplete data
Source: BMC Bioinformatics. 2022 Jun 1;23:208. doi: 10.1186/s12859-022-04740-9 (PMC9158227; doi:10.1186/s12859-022-04740-9)
Supplement: Supplementary file 2 — Additional file 2. Replication scripts and benchmark data. [file 12859_2022_4740_MOESM2_ESM.zip › Supplementary_Data1_archive/Supplementary_Data1/Benchmark_results/Bivariate_GM/RTime_36.csv]

	GMM	missForest	KNN	MICE	MixAll	mean	median
0	19.2794103622437	19.2908842563629	19.2908842563629	194.708557367325	33.4698219299316	19.326251745224	19.5622475147247
0.05	40.8814556598663	24.3964767456055	24.3964767456055	186.789042234421	37.3851661682129	23.4789566993713	25.211927652359
0.1	58.5668129920959	24.5924673080444	24.5924673080444	205.480936527252	41.5478022098541	19.4573199748993	21.9831631183624
0.15	79.292140007019	23.3251931667328	23.3251931667328	206.851180553436	44.8962020874023	20.2374515533447	20.7486689090729
0.2	79.4022340774536	22.7461280822754	22.7461280822754	193.288217306137	47.022438287735	26.680732011795	NA
0.25	105.476347923279	13.3704142570496	13.3704142570496	199.317369699478	48.5260150432587	NA	NA
0.3	113.473074197769	26.153516292572	26.153516292572	195.863327264786	49.4238698482513	NA	NA
0.35	147.646219015121	NA	112.538987636566	212.617402553558	46.4307425022125	NA	8.65202045440674
0.4	184.597684383392	NA	88.0066485404968	261.47836971283	49.5519058704376	8.68949127197266	NA
