# Supplementary material for: Fitting Gaussian mixture models on incomplete data
Source: BMC Bioinformatics. 2022 Jun 1;23:208. doi: 10.1186/s12859-022-04740-9 (PMC9158227; doi:10.1186/s12859-022-04740-9)
Supplement: Supplementary file 2 — Additional file 2. Replication scripts and benchmark data. [file 12859_2022_4740_MOESM2_ESM.zip › Supplementary_Data1_archive/Supplementary_Data1/Benchmark_results/Bivariate_GM/RTime_37.csv]

	GMM	missForest	KNN	MICE	MixAll	mean	median
0	19.3303735256195	19.3125305175781	19.3125305175781	195.397099971771	33.1471385955811	19.659125328064	19.1561858654022
0.05	44.6129636764526	25.8174846172333	25.8174846172333	223.61426115036	36.0301632881165	19.5426061153412	26.7240812778473
0.1	64.7298259735107	27.2952525615692	27.2952525615692	233.469340801239	38.7941226959229	22.7436525821686	20.6999139785767
0.15	97.0692520141602	27.2372949123383	27.2372949123383	256.153382301331	45.3111605644226	25.5069952011108	24.3003096580505
0.2	122.2222468853	27.2724642753601	27.2724642753601	228.970169067383	47.2421176433563	25.846960067749	NA
0.25	135.152392148972	14.3859386444092	14.3859386444092	224.428485631943	47.9154603481293	NA	NA
0.3	160.769016742706	17.3969027996063	17.3969027996063	213.730858325958	49.5873110294342	NA	NA
0.35	173.615299701691	10.8591980934143	10.8591980934143	239.465752840042	52.8719067573547	NA	8.85040497779846
0.4	174.589247703552	NA	90.2376363277435	239.688657522202	48.331479549408	NA	NA
