# Supplementary material for: Fitting Gaussian mixture models on incomplete data
Source: BMC Bioinformatics. 2022 Jun 1;23:208. doi: 10.1186/s12859-022-04740-9 (PMC9158227; doi:10.1186/s12859-022-04740-9)
Supplement: Supplementary file 2 — Additional file 2. Replication scripts and benchmark data. [file 12859_2022_4740_MOESM2_ESM.zip › Supplementary_Data1_archive/Supplementary_Data1/Benchmark_results/Bivariate_GM/RTime_38.csv]

	GMM	missForest	KNN	MICE	MixAll	mean	median
0	19.5690188407898	19.5672421455383	19.5672421455383	194.688560724258	33.0722622871399	19.2702703475952	19.3171932697296
0.05	43.2636127471924	24.9797353744507	24.9797353744507	203.290069818497	35.8123490810394	23.4991767406464	26.7023181915283
0.1	65.9593653678894	25.3354189395905	25.3354189395905	219.867330312729	39.3647940158844	26.5966064929962	25.2864470481873
0.15	91.8247556686401	27.5917727947235	27.5917727947235	233.822850942612	41.9706497192383	25.0393900871277	20.2170207500458
0.2	129.567001342773	27.407518863678	27.407518863678	254.523456811905	48.3836510181427	26.0123655796051	NA
0.25	151.288445472717	26.052844285965	26.052844285965	233.375276327133	48.1439492702484	NA	NA
0.3	163.339150667191	27.0877380371094	27.0877380371094	241.846631765366	48.9640169143677	NA	NA
0.35	170.731725931168	NA	97.6514339447021	256.028081178665	46.8506128787994	NA	NA
0.4	181.95431137085	NA	83.6298882961273	238.199766159058	50.2122211456299	NA	NA
