# Supplementary material for: Fitting Gaussian mixture models on incomplete data
Source: BMC Bioinformatics. 2022 Jun 1;23:208. doi: 10.1186/s12859-022-04740-9 (PMC9158227; doi:10.1186/s12859-022-04740-9)
Supplement: Supplementary file 2 — Additional file 2. Replication scripts and benchmark data. [file 12859_2022_4740_MOESM2_ESM.zip › Supplementary_Data1_archive/Supplementary_Data1/Benchmark_results/Bivariate_GM/RTime_39.csv]

	GMM	missForest	KNN	MICE	MixAll	mean	median
0	19.2049844264984	19.2222259044647	19.2222259044647	194.978938341141	33.1571807861328	19.2985515594482	19.6290211677551
0.05	46.5964579582214	27.2448041439056	27.2448041439056	232.351139783859	37.1293880939484	26.9065237045288	26.7178554534912
0.1	69.6242318153381	27.2863028049469	27.2863028049469	245.811630010605	39.2697761058807	21.0951516628265	24.6399219036102
0.15	104.931843042374	27.5182337760925	27.5182337760925	246.230829954147	44.1015894412994	23.4112405776978	26.1855432987213
0.2	127.882274389267	27.063202381134	27.063202381134	270.548633813858	47.1864061355591	26.7349903583527	12.8098526000977
0.25	126.879461050034	32.7907340526581	32.7907340526581	229.492514610291	47.5794632434845	NA	NA
0.3	151.040933847427	17.5649590492249	17.5649590492249	223.910299777985	50.1423425674438	NA	NA
0.35	172.143926620483	NA	82.3009107112885	230.99751996994	49.055499792099	NA	9.24917387962341
0.4	175.6775431633	NA	116.767840147018	251.050706148148	47.7760002613068	NA	NA
