# Supplementary material for: Fitting Gaussian mixture models on incomplete data
Source: BMC Bioinformatics. 2022 Jun 1;23:208. doi: 10.1186/s12859-022-04740-9 (PMC9158227; doi:10.1186/s12859-022-04740-9)
Supplement: Supplementary file 2 — Additional file 2. Replication scripts and benchmark data. [file 12859_2022_4740_MOESM2_ESM.zip › Supplementary_Data1_archive/Supplementary_Data1/Benchmark_results/Bivariate_GM/RTime_4.csv]

	GMM	missForest	KNN	MICE	MixAll	mean	median
0	19.3158535957336	19.3441560268402	19.3441560268402	194.475108623505	33.0385301113129	19.6791727542877	19.2184419631958
0.05	43.2151212692261	24.8715741634369	24.8715741634369	210.484838724136	35.9894173145294	19.9074692726135	23.6715934276581
0.1	61.4401335716248	25.5225987434387	25.5225987434387	225.868983268738	41.6340818405151	23.4570953845978	22.707930803299
0.15	94.2179827690125	27.3555245399475	27.3555245399475	222.174707651138	44.7823543548584	23.4249663352966	17.9299991130829
0.2	124.463797569275	23.2228882312775	23.2228882312775	249.798803091049	46.7271673679352	24.722620010376	14.6207134723663
0.25	143.087459802628	13.3204183578491	13.3204183578491	245.677754640579	49.8870611190796	NA	NA
0.3	157.456368684769	27.2509632110596	27.2509632110596	232.305457353592	48.8307130336761	NA	NA
0.35	165.493137598038	10.9151661396027	NA	242.635816574097	47.3802399635315	NA	NA
0.4	175.473336935043	NA	NA	204.996307373047	46.6766998767853	NA	NA
