# Supplementary material for: Fitting Gaussian mixture models on incomplete data
Source: BMC Bioinformatics. 2022 Jun 1;23:208. doi: 10.1186/s12859-022-04740-9 (PMC9158227; doi:10.1186/s12859-022-04740-9)
Supplement: Supplementary file 2 — Additional file 2. Replication scripts and benchmark data. [file 12859_2022_4740_MOESM2_ESM.zip › Supplementary_Data1_archive/Supplementary_Data1/Benchmark_results/Bivariate_GM/RTime_5.csv]

	GMM	missForest	KNN	MICE	MixAll	mean	median
0	19.6347200870514	19.7305815219879	19.7305815219879	194.768555641174	33.0506086349487	19.2692513465881	19.3035268783569
0.05	44.8742673397064	25.676525592804	25.676525592804	209.333471536636	37.0409555435181	26.510901927948	24.0227832794189
0.1	64.8157966136932	24.9341297149658	24.9341297149658	236.481085538864	40.3957297801971	19.0356345176697	20.3361616134644
0.15	78.9333662986755	27.3495638370514	27.3495638370514	209.595229148865	46.1657593250275	22.6444499492645	17.8908059597015
0.2	96.952775478363	26.9054715633392	26.9054715633392	233.564052820206	48.4722945690155	NA	NA
0.25	125.402148246765	14.0799551010132	14.0799551010132	232.704876899719	48.6731259822845	NA	NA
0.3	166.538059949875	12.3476989269257	12.3476989269257	236.887087106705	48.8525404930115	NA	NA
0.35	176.444791078568	NA	NA	239.301089763641	48.0508964061737	NA	8.68515515327454
0.4	181.639810323715	NA	NA	255.236450195312	47.7988498210907	NA	NA
