# Supplementary material for: Fitting Gaussian mixture models on incomplete data
Source: BMC Bioinformatics. 2022 Jun 1;23:208. doi: 10.1186/s12859-022-04740-9 (PMC9158227; doi:10.1186/s12859-022-04740-9)
Supplement: Supplementary file 2 — Additional file 2. Replication scripts and benchmark data. [file 12859_2022_4740_MOESM2_ESM.zip › Supplementary_Data1_archive/Supplementary_Data1/Benchmark_results/Bivariate_GM/RTime_6.csv]

	GMM	missForest	KNN	MICE	MixAll	mean	median
0	19.6501514911652	19.5910000801086	19.5910000801086	194.600258588791	32.957603931427	19.2145962715149	19.3478016853333
0.05	41.724095582962	27.0226874351501	27.0226874351501	211.365789890289	34.9667143821716	26.6384046077728	23.8269124031067
0.1	69.0201592445374	27.4081976413727	27.4081976413727	253.473998069763	41.9792511463165	26.710072517395	26.9722833633423
0.15	94.3953375816345	27.1827805042267	27.1827805042267	244.270101070404	43.6587030887604	26.6439826488495	26.9725906848907
0.2	124.637951135635	27.3329639434814	27.3329639434814	265.826365709305	47.9813463687897	NA	NA
0.25	146.773307800293	12.2508339881897	12.2508339881897	262.970235824585	49.677104473114	NA	NA
0.3	158.763890743256	27.0111711025238	27.0111711025238	256.941235780716	48.2764232158661	NA	9.48141479492188
0.35	170.373087882996	12.3415148258209	12.3415148258209	243.879553079605	49.1375925540924	NA	NA
0.4	179.929883241653	NA	67.231782913208	229.316535234451	50.1933257579803	NA	NA
