# Supplementary material for: Fitting Gaussian mixture models on incomplete data
Source: BMC Bioinformatics. 2022 Jun 1;23:208. doi: 10.1186/s12859-022-04740-9 (PMC9158227; doi:10.1186/s12859-022-04740-9)
Supplement: Supplementary file 2 — Additional file 2. Replication scripts and benchmark data. [file 12859_2022_4740_MOESM2_ESM.zip › Supplementary_Data1_archive/Supplementary_Data1/Benchmark_results/Bivariate_GM/RTime_7.csv]

	GMM	missForest	KNN	MICE	MixAll	mean	median
0	19.5599958896637	19.6053111553192	19.6053111553192	194.851355075836	33.054182767868	19.2757093906403	19.3248841762543
0.05	41.7462537288666	23.7413334846497	23.7413334846497	201.575419664383	38.280992269516	20.8972985744476	26.7457098960876
0.1	56.1617398262024	24.3850848674774	24.3850848674774	218.711178064346	41.900515794754	20.0049870014191	22.7482993602753
0.15	72.789190530777	27.6181130409241	27.6181130409241	209.656816482544	45.2646057605743	25.2243521213531	25.1695153713226
0.2	85.2141389846802	25.2946898937225	25.2946898937225	215.02806019783	48.039071559906	NA	NA
0.25	106.776636123657	12.5634939670563	12.5634939670563	216.374180078506	48.3301482200623	NA	NA
0.3	98.0570478439331	NA	148.16055393219	190.639268159866	50.7066984176636	NA	NA
0.35	127.306199073792	NA	116.590675830841	187.092187404633	47.5017290115356	NA	NA
0.4	158.372432470322	NA	77.7268562316895	253.674519777298	42.7471387386322	NA	NA
