# Supplementary material for: Fitting Gaussian mixture models on incomplete data
Source: BMC Bioinformatics. 2022 Jun 1;23:208. doi: 10.1186/s12859-022-04740-9 (PMC9158227; doi:10.1186/s12859-022-04740-9)
Supplement: Supplementary file 2 — Additional file 2. Replication scripts and benchmark data. [file 12859_2022_4740_MOESM2_ESM.zip › Supplementary_Data1_archive/Supplementary_Data1/Benchmark_results/Bivariate_GM/RTime_8.csv]

	GMM	missForest	KNN	MICE	MixAll	mean	median
0	19.5429990291595	19.5689013004303	19.5689013004303	194.697051525116	33.0584471225739	19.2680344581604	19.3101909160614
0.05	40.4470851421356	23.8664319515228	23.8664319515228	199.607016086578	35.2487602233887	22.2779114246368	26.7021074295044
0.1	54.3924734592438	25.7703421115875	25.7703421115875	206.888659954071	40.0218892097473	21.0742909908295	20.2288861274719
0.15	71.1852514743805	27.5888872146606	27.5888872146606	209.741984128952	44.716525554657	23.4568734169006	21.8704171180725
0.2	84.4834768772125	27.4534158706665	27.4534158706665	224.809207201004	45.2201445102692	27.00230717659	NA
0.25	91.3697576522827	17.9289050102234	17.9289050102234	212.254578828812	45.6804168224335	NA	NA
0.3	111.632073402405	23.6171402931213	23.6171402931213	248.192291498184	48.7971935272217	NA	10.0611944198608
0.35	155.821064472198	10.3285267353058	10.3285267353058	218.006902456284	53.6107704639435	NA	NA
0.4	106.836430549622	10.5657393932343	10.5657393932343	211.447890758514	49.7610564231873	NA	NA
