# Supplementary material for: Fitting Gaussian mixture models on incomplete data
Source: BMC Bioinformatics. 2022 Jun 1;23:208. doi: 10.1186/s12859-022-04740-9 (PMC9158227; doi:10.1186/s12859-022-04740-9)
Supplement: Supplementary file 2 — Additional file 2. Replication scripts and benchmark data. [file 12859_2022_4740_MOESM2_ESM.zip › Supplementary_Data1_archive/Supplementary_Data1/Benchmark_results/Bivariate_GM/RTime_9.csv]

	GMM	missForest	KNN	MICE	MixAll	mean	median
0	19.6639358997345	19.6194865703583	19.6194865703583	194.940153598785	33.0573601722717	19.1693587303162	19.2656466960907
0.05	41.3453228473663	27.1301369667053	27.1301369667053	201.198167085648	39.0380280017853	20.4753429889679	21.91384100914
0.1	58.9044733047485	24.7047023773193	24.7047023773193	229.715549230576	40.9804394245148	24.8911154270172	22.7942459583282
0.15	85.7646887302399	27.2378973960876	27.2378973960876	235.65430855751	45.0694305896759	26.6854150295258	27.0624165534973
0.2	110.607223987579	27.4289398193359	27.4289398193359	230.471649885178	48.6126351356506	26.5752120018005	NA
0.25	115.838460206985	25.8376989364624	25.8376989364624	226.064598321915	48.9260084629059	NA	NA
0.3	133.899295330048	20.351104259491	20.351104259491	242.997394323349	48.0536561012268	NA	9.19283604621887
0.35	169.123015403748	NA	119.255564689636	200.154206037521	49.9010944366455	NA	8.83373188972473
0.4	146.321679830551	NA	81.247879743576	212.766867160797	45.4109683036804	NA	NA
