# Supplementary material for: Fitting Gaussian mixture models on incomplete data
Source: BMC Bioinformatics. 2022 Jun 1;23:208. doi: 10.1186/s12859-022-04740-9 (PMC9158227; doi:10.1186/s12859-022-04740-9)
Supplement: Supplementary file 2 — Additional file 2. Replication scripts and benchmark data. [file 12859_2022_4740_MOESM2_ESM.zip › Supplementary_Data1_archive/Supplementary_Data1/Benchmark_results/GWAS_1/Benchmark_10.csv]

	GMM_filtered	GMM_filtered_fraction	GMM_fraction_complete	GMM	missForest	KNN	MICE	MixAll	MICE_filtered	MICE_filtered_fraction	MICE_fraction_complete	mean	median	entropy_treshold_gmm
0	1	0	1	1	1	1	1	0.526377344398657	1	0	1	1	1	0.0229353900528084
0.05	1	0.0909090909090909	0.92	0.958088573434342	0.981748783760869	1	0.978912592195578	0.534680367227351	1	0.0909090909090909	0.906666666666667	0.925267126112371	0.925267126112371	0.0181632605423326
0.1	1	0.836363636363636	0.777777777777778	0.981792250712366	0.981792250712366	0.990434192142383	0.925206856165626	0.534984398349711	1	0.836363636363636	0.888888888888889	0.942666138321143	0.924754042802463	3.50208608435716e-08
0.15	1	0.963636363636364	0.833333333333333	0.921551117602092	0.863322228377428	0.960463220711064	0.88098439514538	0.604863906855153	1	0.963636363636364	0.666666666666667	0.829912115237687	0.70513636567737	5.72642276177726e-34
0.2	0.884318766066838	0.907975460122699	0.6	0.784452668711315	0.899032585465091	0.792908461277725	0.690040172306605	0.556652473568902	1	0.909090909090909	0.666666666666667	0.746167395340259	0.610025744434219	2.33506422217557e-10
0.25	1	0.92	0.375	0.801795220014835	0.75563164360479	0.907490791686129	0.500879368556678	0.605651309992427	0	0.927272727272727	0.666666666666667	0.646116658078684	0.580621674703213	7.39363204993423e-15
0.3	1	0.919254658385093	0.615384615384615	0.88422320025577	0.750173294558007	0.727955923222622	0.598979772627971	0.711675043267755	1	0.921212121212121	0.153846153846154	0.783961657257933	0.634366969433706	1.78388948755447e-13
0.35	0.52045842967729	0.496124031007752	0.276923076923077	0.586091131731751	0.62393208576348	0.67553442368128	0.431972086413401	0.671669330855397	0.712165829349822	0.496969696969697	0.373493975903614	0.563005410115856	NA	0.254337985230134
0.4	1	0.981012658227848	1	0.274245199789802	0.683803331823495	0.703583248769188	0.286290376898402	0.514787518710157	1	0.981818181818182	0	0.40442351943786	NA	8.09247386938505e-17
