# Supplementary material for: Fitting Gaussian mixture models on incomplete data
Source: BMC Bioinformatics. 2022 Jun 1;23:208. doi: 10.1186/s12859-022-04740-9 (PMC9158227; doi:10.1186/s12859-022-04740-9)
Supplement: Supplementary file 2 — Additional file 2. Replication scripts and benchmark data. [file 12859_2022_4740_MOESM2_ESM.zip › Supplementary_Data1_archive/Supplementary_Data1/Benchmark_results/GWAS_1/Benchmark_11.csv]

	GMM_filtered	GMM_filtered_fraction	GMM_fraction_complete	GMM	missForest	KNN	MICE	MixAll	MICE_filtered	MICE_filtered_fraction	MICE_fraction_complete	mean	median	entropy_treshold_gmm
0	1	0	1	1	1	1	1	0.526377344398657	1	0	1	1	1	0.0229353900528084
0.05	0	0.96969696969697	1	0.846776688327177	0.969554255289531	0.981184800230518	0.846132058255591	0.882724403542361	1	0.96969696969697	1	0.951644993695137	0.783790407314485	1.60272250525042e-17
0.1	1	0.96969696969697	1	0.760417223455239	0.738962233646416	0.731600790794758	0.707374966742777	0.829307670086106	1	0.96969696969697	0.8	0.749209503609492	0.733463275367524	4.09860104488729e-31
0.15	0	0.971428571428571	0	0.704290262448255	0.81905856497882	0.960438756255271	0.753189293536721	0.562434150943016	1	0.975757575757576	0.75	0.785353355746588	0.757242452987336	7.28316693767321e-24
0.2	1	0.871951219512195	0.80952380952381	0.724596944208668	0.829977707350542	0.903255945978623	0.806523954994131	0.833278854494862	1	0.872727272727273	0.714285714285714	0.825990400587411	0.678329770676511	3.61673476497825e-11
0.25	0.523560209424084	0.91358024691358	0.642857142857143	0.707422664182825	0.75022410151515	0.903028269305232	0.576924148167023	0.52631583199585	1	0.915151515151515	0.428571428571429	0.712551257562353	0.675903578289308	1.37653323823271e-05
0.3	1	0.911392405063291	0.5	0.620342692571328	0.638276716948176	0.671534839339475	0.653738779869615	0.518988166357908	1	0.915151515151515	0.214285714285714	NA	NA	8.20147587442979e-12
0.35	0	0.981012658227848	0.666666666666667	0.593846722887826	0.661177261263497	0.603238885590666	0.330586853840673	0.53276638937572	0	0.981818181818182	0	0.584428012941018	NA	3.22262210418594e-08
0.4	1	0.974522292993631	0.5	0.430604534099656	0.680155588053176	0.68776024584196	0.225567968681667	0.598125571633504	0	0.975757575757576	0.25	0.621780364871067	NA	1.63450093372619e-10
