# Supplementary material for: Fitting Gaussian mixture models on incomplete data
Source: BMC Bioinformatics. 2022 Jun 1;23:208. doi: 10.1186/s12859-022-04740-9 (PMC9158227; doi:10.1186/s12859-022-04740-9)
Supplement: Supplementary file 2 — Additional file 2. Replication scripts and benchmark data. [file 12859_2022_4740_MOESM2_ESM.zip › Supplementary_Data1_archive/Supplementary_Data1/Benchmark_results/GWAS_1/Benchmark_12.csv]

	GMM_filtered	GMM_filtered_fraction	GMM_fraction_complete	GMM	missForest	KNN	MICE	MixAll	MICE_filtered	MICE_filtered_fraction	MICE_fraction_complete	mean	median	entropy_treshold_gmm
0	1	0	1	1	1	1	1	0.526377344398657	1	0	1	1	1	0.0229353900528084
0.05	1	0.945454545454545	1	0.721725144023132	0.757063266536645	0.741160971016457	0.684110358598435	0.521175941606013	-0.0465116279069768	0.945454545454545	0.888888888888889	0.69581554617471	0.69581554617471	3.31674260455251e-26
0.1	1	0.975757575757576	1	0.731785774379125	0.921991659533775	0.948979119287284	0.440277507174141	0.456739171817038	1	0.975757575757576	0.75	0.805006063636888	0.78876685993714	2.94991319188769e-38
0.15	0.978118866984973	0.490909090909091	0.892857142857143	0.753656220809126	0.802379242969705	0.915064985456829	0.869937399169711	0.76197847920375	1	0.490909090909091	0.75	0.792762576769539	0.750664543692247	8.41395185461783e-05
0.2	1	0.926829268292683	0.833333333333333	0.754992142824754	0.771365334944082	0.943121381634937	0.742345708655758	0.562225982596068	1	0.927272727272727	0.25	0.780118835357626	0.781021547985512	1.90637520135375e-15
0.25	NA	NA	NA	NA	0.752530863079324	0.784476347118132	0.475439563517374	0.748878644485424	1	0.987878787878788	1	NA	0.663326633891854	NA
0.3	NA	NA	NA	NA	0.702793043014951	0.753055978769188	0.5394268278856	0.553248387237815	1	0.981818181818182	0.666666666666667	0.406249827652531	0.377336481713995	NA
0.35	0	0.9375	0.5	0.388019885852679	0.676300386709064	0.663335630246855	0.386429006975247	0.50841877039514	1	0.939393939393939	0.7	0.352501548874991	0.257797116335054	5.2177623655569e-14
0.4	1	0.987261146496815	0.5	0.436879596669382	0.614792846410087	0.617474045715431	0.388899830818178	0.495733241766787	1	0.987878787878788	0	NA	NA	3.76677337975262e-27
