# Supplementary material for: Fitting Gaussian mixture models on incomplete data
Source: BMC Bioinformatics. 2022 Jun 1;23:208. doi: 10.1186/s12859-022-04740-9 (PMC9158227; doi:10.1186/s12859-022-04740-9)
Supplement: Supplementary file 2 — Additional file 2. Replication scripts and benchmark data. [file 12859_2022_4740_MOESM2_ESM.zip › Supplementary_Data1_archive/Supplementary_Data1/Benchmark_results/GWAS_1/Benchmark_13.csv]

	GMM_filtered	GMM_filtered_fraction	GMM_fraction_complete	GMM	missForest	KNN	MICE	MixAll	MICE_filtered	MICE_filtered_fraction	MICE_fraction_complete	mean	median	entropy_treshold_gmm
0	1	0	1	1	1	1	1	0.526377344398657	1	0	1	1	1	0.0229353900528084
0.05	0.94939459277777	0.218181818181818	0.922480620155039	0.770171937232429	0.723207810698769	0.990434192142383	0.951505500804503	0.534680367227351	1	0.218181818181818	0.891472868217054	0.951597086788831	0.951597086788831	0.022923531657694
0.1	1	0.375757575757576	0.854368932038835	0.950699210171512	0.969554255289531	0.941980331818338	0.839293573477403	0.498968726699557	1	0.375757575757576	0.864077669902913	0.842843713792466	0.804485736269129	0.0023472676925084
0.15	0.949195329757021	0.854545454545454	0.916666666666667	0.810213772954744	0.823229676023033	0.823229676023033	0.673487637709472	0.533925901366165	0.752264381884945	0.854545454545454	0.666666666666667	0.682337582524295	0.632404256536846	1.24812509383939e-08
0.2	0.926183239253148	0.896341463414634	0.647058823529412	0.8060142821081	0.773667299672676	0.92229947264892	0.567220998722296	0.585000509119417	1	0.896969696969697	0.529411764705882	0.651114616485163	0.636184337769652	4.2447472365707e-09
0.25	1	0.890243902439024	0.888888888888889	0.506752604220409	0.671241106360812	0.720935673519552	0.54467403557854	0.487282021721405	0.825480389576204	0.890909090909091	0.555555555555556	0.455022718193219	0.426935447954961	4.99510535335375e-06
0.3	NA	NA	NA	NA	0.694227153740944	0.737843946843935	0.597150434460205	0.494170469604023	0	0.890909090909091	0.444444444444444	0.432416240251496	0.460258830596603	NA
0.35	1	0.968354430379747	0.6	0.748267301127547	0.593130190816635	0.689692779204512	0.259920101443183	0.544840469629506	1	0.96969696969697	0	NA	0.54710565328708	8.8785783538985e-24
0.4	1	0.986842105263158	0.5	0.455697559987179	0.635889382733797	0.615758529222012	0.351681384974672	0.401255598329822	1	0.987878787878788	0.5	0.413350807367812	NA	2.35037851302353e-17
