# Supplementary material for: Fitting Gaussian mixture models on incomplete data
Source: BMC Bioinformatics. 2022 Jun 1;23:208. doi: 10.1186/s12859-022-04740-9 (PMC9158227; doi:10.1186/s12859-022-04740-9)
Supplement: Supplementary file 2 — Additional file 2. Replication scripts and benchmark data. [file 12859_2022_4740_MOESM2_ESM.zip › Supplementary_Data1_archive/Supplementary_Data1/Benchmark_results/GWAS_1/Benchmark_14.csv]

	GMM_filtered	GMM_filtered_fraction	GMM_fraction_complete	GMM	missForest	KNN	MICE	MixAll	MICE_filtered	MICE_filtered_fraction	MICE_fraction_complete	mean	median	entropy_treshold_gmm
0	1	0	1	1	1	1	1	0.526377344398657	1	0	1	1	1	0.0229353900528084
0.05	0.902520451934847	0.181818181818182	0.896296296296296	0.732031632544147	0.732031632544147	0.732031632544147	0.8851710289353	0.517221392012058	1	0.181818181818182	0.911111111111111	0.887918403892792	0.776355984461121	0.0376590692807685
0.1	0.984001881670375	0.357575757575758	0.89622641509434	0.921551117602092	0.933603588076457	0.949005921504785	0.745214142244405	0.493636165708691	0.990567978856002	0.357575757575758	0.858490566037736	0.815450044166391	0.777644520396492	0.00280252845404604
0.15	1	0.341463414634146	0.796296296296296	0.98092602741774	0.838059389133002	0.9551866500865	0.939316906403245	0.544162775142986	1	0.339393939393939	0.743119266055046	0.738313352273431	0.722798249606789	0.00513250400846815
0.2	0.964821797711385	0.619631901840491	0.725806451612903	0.860992532854987	0.73114269334084	0.830899604931267	0.894614286953093	0.542449497997552	1	0.618181818181818	0.761904761904762	0.60819101479026	0.532285698155759	0.00170418908354199
0.25	0.474826226605572	0.634146341463415	0.55	0.648465603047833	0.762926562616864	0.670756755132933	0.582527542117838	0.47435502946401	1	0.636363636363636	0.583333333333333	0.561224516927517	0.505862945750769	0.01453486207455
0.3	0.907918493680681	0.889570552147239	0.944444444444444	0.622661881890306	0.681943241669284	0.599376950088053	0.443189212787521	0.474554812967296	1	0.890909090909091	0.388888888888889	NA	0.206101164257634	2.12614418833524e-05
0.35	1	0.968	0	0.436517841316895	0.676647529077446	0.551544167452529	0.428110964984797	0.466648184007622	1	0.96969696969697	0.6	0.357738799922698	NA	3.59397795501818e-17
0.4	1	0.968354430379747	0.2	0.206119975515039	0.582150942027186	0.699069049348788	0.348729035469822	0.550069694304115	1	0.96969696969697	0	0.327485910023235	0.176235067363717	6.22760039075708e-21
