# Supplementary material for: Fitting Gaussian mixture models on incomplete data
Source: BMC Bioinformatics. 2022 Jun 1;23:208. doi: 10.1186/s12859-022-04740-9 (PMC9158227; doi:10.1186/s12859-022-04740-9)
Supplement: Supplementary file 2 — Additional file 2. Replication scripts and benchmark data. [file 12859_2022_4740_MOESM2_ESM.zip › Supplementary_Data1_archive/Supplementary_Data1/Benchmark_results/GWAS_1/Benchmark_15.csv]

	GMM_filtered	GMM_filtered_fraction	GMM_fraction_complete	GMM	missForest	KNN	MICE	MixAll	MICE_filtered	MICE_filtered_fraction	MICE_fraction_complete	mean	median	entropy_treshold_gmm
0	1	0	1	1	1	1	1	0.526377344398657	1	0	1	1	1	0.0229353900528084
0.05	0.913682937480576	0.272727272727273	0.941666666666667	0.846491226130124	0.846491226130124	0.846491226130124	0.850413780028522	0.521175941606013	0.970186997672832	0.272727272727273	0.908333333333333	0.826933980402437	0.826933980402437	0.000345379250428735
0.1	1	0.793939393939394	0.941176470588235	0.760385710043616	0.720948183769957	0.724627699313511	0.658657768566424	0.559743237281983	-0.0336457582311945	0.793939393939394	0.823529411764706	0.592686293101394	0.574172747435786	3.78302814261168e-08
0.15	0.773361552112254	0.371951219512195	0.864077669902913	0.691038045054826	0.786620897928783	0.779509911762041	0.729202356448143	0.52618637228367	0.883331864757828	0.36969696969697	0.759615384615385	0.582434281821894	0.569801271548031	0.000262182687148076
0.2	0.92457752069865	0.877300613496933	0.85	0.746550645836414	0.57923562806594	0.707885323262933	0.426559228220594	0.531091793657195	0.973526543123868	0.878787878787879	0.85	0.334414496821656	0.290852498055186	7.74980356969654e-10
0.25	0.790817075165965	0.524691358024691	0.831168831168831	0.750949600164048	0.684886465707116	0.633769507739274	0.620353525710286	0.555765671169708	0.888460371798761	0.527272727272727	0.58974358974359	0.444499897817788	0.470635339886092	0.000523939983056813
0.3	0.8582995951417	0.90625	0.933333333333333	0.771273188248265	0.605766601217957	0.574285899950981	0.494352495205533	0.562816745622331	0.576612903225806	0.909090909090909	0.533333333333333	0.512540915919651	0.487159385706157	3.21950197029139e-11
0.35	0.860542952770547	0.83974358974359	0.68	0.713242422656774	0.587854393760405	0.572463163423065	0.567354753243742	0.450190723859245	0.962081437405204	0.842424242424242	0.307692307692308	0.316744939828909	0.320456700610522	3.0434653879873e-07
0.4	0.349295774647887	0.921052631578947	0.666666666666667	0.661867725294821	0.539410379557727	0.673267875363286	0.434469641965792	0.407218861634234	1	0.921212121212121	0.692307692307692	0.385175395512647	0.365451103834006	0.000252106200292001
