# Supplementary material for: Fitting Gaussian mixture models on incomplete data
Source: BMC Bioinformatics. 2022 Jun 1;23:208. doi: 10.1186/s12859-022-04740-9 (PMC9158227; doi:10.1186/s12859-022-04740-9)
Supplement: Supplementary file 2 — Additional file 2. Replication scripts and benchmark data. [file 12859_2022_4740_MOESM2_ESM.zip › Supplementary_Data1_archive/Supplementary_Data1/Benchmark_results/GWAS_1/Benchmark_16.csv]

	GMM_filtered	GMM_filtered_fraction	GMM_fraction_complete	GMM	missForest	KNN	MICE	MixAll	MICE_filtered	MICE_filtered_fraction	MICE_fraction_complete	mean	median	entropy_treshold_gmm
0	1	0	1	1	1	1	1	0.526377344398657	1	0	1	1	1	0.0229353900528084
0.05	0.497237569060773	0.921212121212121	1	0.830170818597242	0.969201469888961	0.978950432573559	0.9073857435121	0.512243529654499	1	0.921212121212121	0.846153846153846	0.93071411862009	0.871411857428146	4.76788252217725e-11
0.1	0.869575558899119	0.127272727272727	0.826388888888889	0.81098514255032	0.799131542622848	0.81098514255032	0.754212561016397	0.562779593281841	0.875850692853457	0.127272727272727	0.805555555555556	0.682872643694521	0.581935592514318	0.117833516955782
0.15	0.333333333333333	0.975757575757576	1	0.782277232534958	0.477090052587476	0.450627431229312	0.702307190931565	0.514187438546024	1	0.975757575757576	0.75	0.636817396445165	0.612893600867542	3.10586233253548e-16
0.2	1	0.973684210526316	0.5	0.815221307792401	0.895325340909372	0.922978263822383	0.490498126430732	0.49958173081942	1	0.975757575757576	1	0.660088797725206	0.644933400830662	1.66150828061877e-14
0.25	1	0.98159509202454	0.666666666666667	0.875755783568117	0.681907172792734	0.614140442937927	0.407194536249041	0.532425830613978	1	0.981818181818182	0.666666666666667	0.499654283725099	0.499357687286037	7.85707741925182e-74
0.3	1	0.943396226415094	0.333333333333333	0.835191166687237	0.632683551498762	0.74798284892473	0.409668381835561	0.768822193527996	0.138461538461538	0.951515151515152	0.125	0.507098125387507	0.594571069519977	8.9484817629871e-07
0.35	NA	NA	NA	NA	0.58299056370703	0.623273373145674	0.369265789223463	0.448943186074952	1	0.981818181818182	0.333333333333333	0.257552601618867	0.415887857694291	NA
0.4	1	0.980769230769231	0.666666666666667	0.478081862624142	0.653936468648706	0.64084531477269	0.147702713365323	0.3777829966911	1	0.981818181818182	0.333333333333333	0.373176207692914	0.400252200579379	5.18239143444598e-20
