# Supplementary material for: Fitting Gaussian mixture models on incomplete data
Source: BMC Bioinformatics. 2022 Jun 1;23:208. doi: 10.1186/s12859-022-04740-9 (PMC9158227; doi:10.1186/s12859-022-04740-9)
Supplement: Supplementary file 2 — Additional file 2. Replication scripts and benchmark data. [file 12859_2022_4740_MOESM2_ESM.zip › Supplementary_Data1_archive/Supplementary_Data1/Benchmark_results/GWAS_1/Benchmark_17.csv]

	GMM_filtered	GMM_filtered_fraction	GMM_fraction_complete	GMM	missForest	KNN	MICE	MixAll	MICE_filtered	MICE_filtered_fraction	MICE_fraction_complete	mean	median	entropy_treshold_gmm
0	1	0	1	1	1	1	1	0.526377344398657	1	0	1	1	1	0.0229353900528084
0.05	1	0.127272727272727	0.916666666666667	1	1	1	0.978912592195578	0.544713394265245	1	0.127272727272727	0.902777777777778	0.969537295611314	0.856367987230424	0.00408369653680193
0.1	1	0.975757575757576	1	0.958238847863122	0.802366655539149	0.948979119287284	0.825881639953199	0.521334618101174	1	0.975757575757576	0.75	0.744138048381343	0.744138048381343	2.24756907815956e-55
0.15	0.821773485513608	0.822085889570552	0.724137931034483	0.785040052537976	0.910390789653648	0.917833415097697	0.611967105186402	0.53335774768307	1	0.824242424242424	0.689655172413793	0.672077946874735	0.657927005368654	6.99075994668039e-06
0.2	0.634146341463415	0.938271604938272	0.8	0.774739582357004	0.71291699497617	0.782447155731528	0.621057399185593	0.527803411554696	1	0.939393939393939	0.6	0.616085930368526	0.615304758724833	9.24325617725654e-16
0.25	0.904977375565611	0.95679012345679	0.714285714285714	0.77086475389388	0.77335965113238	0.76406548620943	0.366902600045463	0.73477188822726	1	0.957575757575758	0.428571428571429	0.664959648061189	0.64543310178939	4.42456997203417e-16
0.3	0.923913043478261	0.904458598726115	0.466666666666667	0.717194540236317	0.707896969246877	0.70542759994205	0.529190015151756	0.487503855172545	1	0.909090909090909	0.4	0.636209769235163	0.522656497613302	6.55302416597125e-11
0.35	1	0.980769230769231	0.333333333333333	0.692862879144421	0.62855580629249	0.61163217086004	0.480740164429613	0.472255266402825	1	0.981818181818182	0	0.464425850966034	0.451045684148691	6.66295946544258e-44
0.4	1	0.980263157894737	1	0.360381877301654	0.572036202635703	0.647907786301217	0.481284738908642	0.419539242486534	1	0.981818181818182	0	0.303021289024352	NA	3.05950265355793e-07
