# Supplementary material for: Fitting Gaussian mixture models on incomplete data
Source: BMC Bioinformatics. 2022 Jun 1;23:208. doi: 10.1186/s12859-022-04740-9 (PMC9158227; doi:10.1186/s12859-022-04740-9)
Supplement: Supplementary file 2 — Additional file 2. Replication scripts and benchmark data. [file 12859_2022_4740_MOESM2_ESM.zip › Supplementary_Data1_archive/Supplementary_Data1/Benchmark_results/GWAS_1/Benchmark_19.csv]

	GMM_filtered	GMM_filtered_fraction	GMM_fraction_complete	GMM	missForest	KNN	MICE	MixAll	MICE_filtered	MICE_filtered_fraction	MICE_fraction_complete	mean	median	entropy_treshold_gmm
0	1	0	1	1	1	1	1	0.526377344398657	1	0	1	1	1	0.0229353900528084
0.05	0.285714285714286	0.96969696969697	1	0.817431926331891	0.942482604186555	0.972398852194516	0.951644993695137	0.555152270398795	1	0.96969696969697	1	0.872349125394369	0.855946356078664	1.9986208704324e-19
0.1	1	0.963636363636364	0.833333333333333	0.94263891211072	0.762493896987966	0.846776688327177	0.698601829141007	0.577316914455122	1	0.963636363636364	0.666666666666667	0.732437474551966	0.653060723696795	6.42764110092102e-47
0.15	1	0.951219512195122	0.75	0.948644143412442	0.860061047650813	0.940042917289196	0.733114684155059	0.56244866521485	1	0.951515151515152	0.625	0.748273567187328	0.716954042752208	1.50099897213212e-39
0.2	1	0.95679012345679	0.857142857142857	0.692869805866824	0.592244674830892	0.613208956622412	0.422060708616918	0.517827427291767	1	0.957575757575758	0.857142857142857	0.589446904257355	0.644710517235237	2.88134762524786e-21
0.25	1	0.962264150943396	0.833333333333333	0.630660936783156	0.665075367712226	0.700645077997184	0.280098798437745	0.697516614163971	1	0.963636363636364	0.833333333333333	0.439453222051534	0.537228846916794	1.49056756081062e-22
0.3	0.899244332493703	0.901234567901235	0.5625	0.736074088330236	0.698377990424896	0.609185340772775	0.757188729718437	0.487880933757457	0	0.903030303030303	0.3125	0.525573865500159	0.519486142931149	2.30031011328061e-06
0.35	NA	0.987341772151899	0	0.76159568086367	0.601655273636333	0.603621832070563	0.578205059189507	0.401683713163153	NA	0.987878787878788	0.5	0.343839422729036	0.301322708058547	8.57985930714544e-54
0.4	1	0.967948717948718	0.4	0.217017042853044	0.579899705583499	0.627604781423697	0.33552921707625	0.471511538571038	0.230769230769231	0.96969696969697	0.2	0.295270556260606	NA	4.79254757762868e-23
