# Supplementary material for: Fitting Gaussian mixture models on incomplete data
Source: BMC Bioinformatics. 2022 Jun 1;23:208. doi: 10.1186/s12859-022-04740-9 (PMC9158227; doi:10.1186/s12859-022-04740-9)
Supplement: Supplementary file 2 — Additional file 2. Replication scripts and benchmark data. [file 12859_2022_4740_MOESM2_ESM.zip › Supplementary_Data1_archive/Supplementary_Data1/Benchmark_results/GWAS_1/Benchmark_2.csv]

	GMM_filtered	GMM_filtered_fraction	GMM_fraction_complete	GMM	missForest	KNN	MICE	MixAll	MICE_filtered	MICE_filtered_fraction	MICE_fraction_complete	mean	median	entropy_treshold_gmm
0	1	0	1	1	1	1	1	0.526377344398657	1	0	1	1	1	0.0229353900528084
0.05	1	0.763636363636364	0.923076923076923	0.950961563706695	0.875455356527836	0.892412650108402	0.930439458527112	0.541730832629578	0	0.763636363636364	0.871794871794872	0.816281313648381	0.800019609706476	2.5845819629305e-08
0.1	1	0.193939393939394	0.864661654135338	0.963286013731493	0.895889958489213	0.861490301457549	0.945579296308649	0.614141323967484	1	0.193939393939394	0.87218045112782	0.830010434857917	0.812202871217013	0.0184679426778675
0.15	1	0.957575757575758	0.857142857142857	0.972199370913802	0.831642893009966	0.96326556235482	0.804283358621336	0.599737457690284	1	0.957575757575758	0.714285714285714	0.813369415193681	0.760674591129489	5.2990529935975e-26
0.2	1	0.975460122699387	0.5	0.870147084462577	0.727970358705576	0.911159555926229	0.59909293948597	0.606244976317208	1	0.975757575757576	0.25	0.655337333159036	0.664107843510236	6.06221498949185e-38
0.25	0.926332708277525	0.847560975609756	0.68	0.69581554617471	0.658598350373566	0.730945439911052	0.602228165556444	0.557168121059479	0.840328467153285	0.848484848484849	0.56	0.574285631522012	0.531865013097798	4.02629392966932e-10
0.3	1	0.974683544303797	1	0.417286691620432	0.694492000824845	0.736899212692202	0.503619109362	0.490334379414877	1	0.975757575757576	0.75	0.538248198842338	0.235352192858144	8.44030553005731e-29
0.35	0	0.957446808510638	0.5	0.561992396049562	0.635963786978443	0.749593890943127	0.457439335575813	0.514740390616636	1	0.963636363636364	0.166666666666667	NA	0.231515469570766	8.55918112081693e-15
0.4	0.966	0.891025641025641	0.470588235294118	0.635135569671582	0.523513804673919	0.576845272481478	0.562104490450449	0.462395357015583	1	0.890909090909091	0.222222222222222	0.352361342537644	0.464907609563875	1.50876448327138e-05
