# Supplementary material for: Fitting Gaussian mixture models on incomplete data
Source: BMC Bioinformatics. 2022 Jun 1;23:208. doi: 10.1186/s12859-022-04740-9 (PMC9158227; doi:10.1186/s12859-022-04740-9)
Supplement: Supplementary file 2 — Additional file 2. Replication scripts and benchmark data. [file 12859_2022_4740_MOESM2_ESM.zip › Supplementary_Data1_archive/Supplementary_Data1/Benchmark_results/GWAS_1/Benchmark_20.csv]

	GMM_filtered	GMM_filtered_fraction	GMM_fraction_complete	GMM	missForest	KNN	MICE	MixAll	MICE_filtered	MICE_filtered_fraction	MICE_fraction_complete	mean	median	entropy_treshold_gmm
0	1	0	1	1	1	1	1	0.526377344398657	1	0	1	1	1	0.0229353900528084
0.05	0.747081712062257	0.836363636363636	0.962962962962963	0.830170818597242	0.963927617533197	0.981748783760869	0.95137808715492	0.538735062341895	1	0.836363636363636	0.962962962962963	0.874689332846224	0.840374117136773	1.34799220340404e-09
0.1	1	0.804878048780488	0.8125	0.957916155731204	0.978950432573559	0.969537295611314	0.841836075681722	0.566534612409995	1	0.806060606060606	0.9375	0.818574308048309	0.802605012172563	3.20823131285799e-07
0.15	1	0.969512195121951	0.8	0.757650403085444	0.884564884128913	0.745126079300472	0.482981798471011	0.566554642937876	1	0.96969696969697	0.6	0.389153099196267	0.567803538362994	2.44372370562896e-27
0.2	1	0.96319018404908	0.5	0.706537708380991	0.715617886996761	0.759815126388615	0.605866998357211	0.574382200048026	1	0.963636363636364	0.5	0.583334671562773	0.544938742294346	3.29164084454959e-17
0.25	0.866421237208734	0.463414634146341	0.727272727272727	0.687943850427324	0.737202363088137	0.738732384952848	0.737202363088137	0.721540035089934	0.91248421161121	0.460606060606061	0.550561797752809	0.625432105354624	0.649456062074237	0.0156813198242432
0.3	0.504459988448951	0.832298136645963	0.62962962962963	0.609675454942788	0.823078150727978	0.828023215877241	0.546922987147898	0.606928994882076	1	0.836363636363636	0.555555555555556	0.664877192820371	0.591794611901582	2.42879225818705e-07
0.35	1	0.980891719745223	1	0.516681689670895	0.618775593591626	0.700909214702874	0.501428596297765	0.686218911278888	1	0.981818181818182	0	0.578492056753272	0.577695061567703	9.61629811838306e-26
0.4	NA	0.987096774193548	0.5	0.459834986806652	0.628351776043843	0.533577770927808	0.568943187129231	0.590432929718092	1	0.987878787878788	0	0.393207944766875	0.259480679500919	2.13876575412611e-22
