# Supplementary material for: Fitting Gaussian mixture models on incomplete data
Source: BMC Bioinformatics. 2022 Jun 1;23:208. doi: 10.1186/s12859-022-04740-9 (PMC9158227; doi:10.1186/s12859-022-04740-9)
Supplement: Supplementary file 2 — Additional file 2. Replication scripts and benchmark data. [file 12859_2022_4740_MOESM2_ESM.zip › Supplementary_Data1_archive/Supplementary_Data1/Benchmark_results/GWAS_1/Benchmark_21.csv]

	GMM_filtered	GMM_filtered_fraction	GMM_fraction_complete	GMM	missForest	KNN	MICE	MixAll	MICE_filtered	MICE_filtered_fraction	MICE_fraction_complete	mean	median	entropy_treshold_gmm
0	1	0	1	1	1	1	1	0.526377344398657	1	0	1	1	1	0.0229353900528084
0.05	1	0.96969696969697	1	0.960636149933519	0.912845022392398	1	0.92879578343465	0.536374447618632	1	0.96969696969697	1	0.753220547704447	0.854583528776891	1.41778531208825e-61
0.1	0.5	0.963636363636364	1	0.79085440236301	0.457606117527061	0.846776688327177	0.907073828446608	0.523803230173003	1	0.963636363636364	0.833333333333333	0.646671539444515	0.625953280044162	4.82201422967476e-16
0.15	0.333333333333333	0.975609756097561	1	0.792999145589878	0.8386719403114	0.951262088676705	0.66222541550742	0.464751190206696	1	0.975757575757576	0.75	0.575588344721613	0.52054065920985	1.83207225418405e-21
0.2	1	0.969512195121951	0.6	0.898831588342549	0.843331277694196	0.507202071743906	0.37804749163863	0.529496688851408	1	0.96969696969697	0.4	0.62289025863622	0.534816463937152	1.65247190265781e-49
0.25	0.963170322876261	0.4	0.604166666666667	0.818253918843856	0.702712936819278	0.632934036226255	0.617679986845015	0.507224980036687	0.835807489092249	0.4	0.535353535353535	0.51164348015917	0.459985179252225	0.0114977234351087
0.3	1	0.974522292993631	0.5	0.602358768690808	0.401021001282439	0.770087514850651	0.43458156887053	0.552463252068023	1	0.975757575757576	0.25	0.548457229952558	0.335071516634312	3.45458876461428e-36
0.35	1	0.980891719745223	0.333333333333333	0.760204471532374	0.574478232153173	0.701454361249709	0.424855446371412	0.691872651208092	1	0.981818181818182	0.333333333333333	0.514538768282491	0.381517710534124	6.08393250092413e-29
0.4	0	0.947368421052632	0.625	0.61026028704097	0.542964774467773	0.415597812039265	0.246248262203744	0.675098986350199	1	0.951515151515152	0.125	NA	0.459231715319437	1.30391508526742e-13
