# Supplementary material for: Fitting Gaussian mixture models on incomplete data
Source: BMC Bioinformatics. 2022 Jun 1;23:208. doi: 10.1186/s12859-022-04740-9 (PMC9158227; doi:10.1186/s12859-022-04740-9)
Supplement: Supplementary file 2 — Additional file 2. Replication scripts and benchmark data. [file 12859_2022_4740_MOESM2_ESM.zip › Supplementary_Data1_archive/Supplementary_Data1/Benchmark_results/GWAS_1/Benchmark_22.csv]

	GMM_filtered	GMM_filtered_fraction	GMM_fraction_complete	GMM	missForest	KNN	MICE	MixAll	MICE_filtered	MICE_filtered_fraction	MICE_fraction_complete	mean	median	entropy_treshold_gmm
0	1	0	1	1	1	1	1	0.526377344398657	1	0	1	1	1	0.0229353900528084
0.05	1	0.884848484848485	0.947368421052632	0.732031632544147	0.747957013923501	0.747957013923501	0.730316438353375	0.529815869269584	-0.102886977886978	0.884848484848485	0.842105263157895	0.689266890236594	0.670403569009775	1.22609021981502e-12
0.1	0.869739478957916	0.920731707317073	0.846153846153846	0.783679957224556	0.674249722841948	0.690718494655705	0.541576333870937	0.538938805711473	-0.0581395348837209	0.921212121212121	0.692307692307692	0.604200479411439	0.686190958634739	4.73888807377937e-21
0.15	1	0.981818181818182	1	0.668372406158898	0.832203207158002	0.754604249506613	0.610402243477234	0.562594372565636	1	0.981818181818182	0.666666666666667	0.764951220283372	0.754089920441654	6.00457465785747e-35
0.2	0.792725618697738	0.551515151515152	0.837837837837838	0.698786986364725	0.75198520292666	0.756842026085885	0.740032516459651	0.519848669345042	1	0.551515151515152	0.621621621621622	0.623447294824328	0.58831469212798	0.00129308287765856
0.25	0.705882352941177	0.963414634146341	0.833333333333333	0.590532198928728	0.617390164313782	0.825693455878515	0.572737305380621	0.399546629325678	0.705882352941177	0.963636363636364	0.166666666666667	0.544295327317884	0.523632333377352	1.06858829462256e-27
0.3	0.589041095890411	0.938271604938272	0.8	0.565476233627979	0.401603168220375	0.644567118088364	0.371564300144103	0.372849715227843	1	0.939393939393939	0.6	0.502568427560546	NA	3.24860426542725e-17
0.35	1	0.950980392156863	0.4	0.538541036697856	0.426054205761439	0.49157934469025	0.28556812601021	0.406454030321227	1	0.951515151515152	0.625	0.519565935215791	0.447103630174347	4.56827613504803e-06
0.4	0	0.980645161290323	0	0.221734713148065	0.500933955952944	0.515367098127027	0.425071493026588	0.467882701230817	1	0.981818181818182	0	0.438905879828825	0.375470837828829	1.40199565083263e-13
