# Supplementary material for: Fitting Gaussian mixture models on incomplete data
Source: BMC Bioinformatics. 2022 Jun 1;23:208. doi: 10.1186/s12859-022-04740-9 (PMC9158227; doi:10.1186/s12859-022-04740-9)
Supplement: Supplementary file 2 — Additional file 2. Replication scripts and benchmark data. [file 12859_2022_4740_MOESM2_ESM.zip › Supplementary_Data1_archive/Supplementary_Data1/Benchmark_results/GWAS_1/Benchmark_23.csv]

	GMM_filtered	GMM_filtered_fraction	GMM_fraction_complete	GMM	missForest	KNN	MICE	MixAll	MICE_filtered	MICE_filtered_fraction	MICE_fraction_complete	mean	median	entropy_treshold_gmm
0	1	0	1	1	1	1	1	0.526377344398657	1	0	1	1	1	0.0229353900528084
0.05	0.96798813448094	0.290909090909091	0.931623931623932	0.744111287610128	0.857011280437827	0.740569338950209	0.846491226130124	0.534680367227351	1	0.290909090909091	0.897435897435897	0.795530857043447	0.749706456936939	0.00314559704474001
0.1	0.94684349943999	0.442424242424242	0.91304347826087	0.811431081144774	0.834123848802965	0.846980094949633	0.82966724265301	0.571743324916826	1	0.442424242424242	0.815217391304348	0.783451113657562	0.757575351608281	0.000116872435005709
0.15	1	0.957575757575758	1	0.694042958985102	0.886381614580838	0.640381335022318	0.799061847717679	0.573961683923634	1	0.957575757575758	0.428571428571429	0.686534545069253	0.653983718059518	1.0323260402269e-29
0.2	1	0.975308641975309	1	0.653834003717694	0.751619827520241	0.665245896626467	0.355868173188955	0.54042810621081	1	0.975757575757576	0.75	0.538860298691892	0.468097404512205	5.32886110370737e-33
0.25	1	0.975155279503106	0.75	0.723133168846516	0.750335686056849	0.853988565556694	0.376633456710034	0.471480097036776	1	0.975757575757576	0.5	0.634131641702716	0.538531162792943	2.6327625414999e-18
0.3	1	0.953947368421053	0.428571428571429	0.691777287742347	0.688083577383139	0.768373550045841	0.544011155238903	0.44445690045905	1	0.957575757575758	0.285714285714286	0.521141547165814	0.48666149371565	3.24210536308274e-20
0.35	1	0.873417721518987	0.6	0.657421922674506	0.560493973682885	0.661747031290434	0.387483935381773	0.450479514219024	1	0.872727272727273	0.380952380952381	0.42623035997363	NA	1.5753897108659e-11
0.4	0.529788577265245	0.542483660130719	0.471428571428571	0.431296946592504	0.375549936843601	0.442144324827947	0.324946159832677	0.465722077558058	0.457801610872059	0.545454545454545	0.333333333333333	NA	NA	0.302251409747854
