# Supplementary material for: Fitting Gaussian mixture models on incomplete data
Source: BMC Bioinformatics. 2022 Jun 1;23:208. doi: 10.1186/s12859-022-04740-9 (PMC9158227; doi:10.1186/s12859-022-04740-9)
Supplement: Supplementary file 2 — Additional file 2. Replication scripts and benchmark data. [file 12859_2022_4740_MOESM2_ESM.zip › Supplementary_Data1_archive/Supplementary_Data1/Benchmark_results/GWAS_1/Benchmark_24.csv]

	GMM_filtered	GMM_filtered_fraction	GMM_fraction_complete	GMM	missForest	KNN	MICE	MixAll	MICE_filtered	MICE_filtered_fraction	MICE_fraction_complete	mean	median	entropy_treshold_gmm
0	1	0	1	1	1	1	1	0.526377344398657	1	0	1	1	1	0.0229353900528084
0.05	0.773233934267589	0.774390243902439	0.891891891891892	0.824640220549736	1	0.978950432573559	0.948227117922925	0.520548535839178	1	0.775757575757576	0.891891891891892	0.978950432573559	0.978950432573559	1.57040556024992e-08
0.1	0.8	0.957317073170732	1	0.81905856497882	0.924754042802463	0.960839974082882	0.756382005580826	0.563756744128082	1	0.957575757575758	0.857142857142857	0.673341843193583	0.673341843193583	1.0930701576971e-21
0.15	1	0.969512195121951	0.8	0.378046046157949	0.806791282653944	0.718010957417277	0.658054130152169	0.568686873293361	0	0.96969696969697	0.8	0.349589423680406	0.349589423680406	7.41147486582457e-36
0.2	1	0.975460122699387	0.75	0.685129605377955	0.686610596980773	0.759106901012896	0.46657262026497	0.481128525081175	1	0.975757575757576	0.5	0.296847821486168	0.296847821486168	1.58430895772147e-33
0.25	NA	NA	NA	NA	0.760131151654571	0.746324022606015	0.420898823168072	0.599880931073387	-0.25	0.96969696969697	0.4	0.541715020545905	NA	NA
0.3	NA	NA	NA	NA	0.731125042953925	0.7991733514774	0.43343770513237	0.486957376391787	1	0.96969696969697	0.2	0.560108074770242	0.213032373621218	NA
0.35	1	0.991525423728814	0	0.472744625092827	0.702621358982921	0.580962994220885	0.550374420513169	0.525193106317635	1	0.993939393939394	0	NA	0.504094219651497	2.22250438775836e-15
0.4	0	0.904761904761905	0	0.558515789592914	0.701224896545959	0.685603270928251	0.473712937715954	0.398269984048117	1	0.909090909090909	0.4	0.502231064108937	0.456198813726954	0.00011181725610496
