# Supplementary material for: Fitting Gaussian mixture models on incomplete data
Source: BMC Bioinformatics. 2022 Jun 1;23:208. doi: 10.1186/s12859-022-04740-9 (PMC9158227; doi:10.1186/s12859-022-04740-9)
Supplement: Supplementary file 2 — Additional file 2. Replication scripts and benchmark data. [file 12859_2022_4740_MOESM2_ESM.zip › Supplementary_Data1_archive/Supplementary_Data1/Benchmark_results/GWAS_1/Benchmark_25.csv]

	GMM_filtered	GMM_filtered_fraction	GMM_fraction_complete	GMM	missForest	KNN	MICE	MixAll	MICE_filtered	MICE_filtered_fraction	MICE_fraction_complete	mean	median	entropy_treshold_gmm
0	1	0	1	1	1	1	1	0.526377344398657	1	0	1	1	1	0.0229353900528084
0.05	1	0.8	0.909090909090909	0.951586594496635	0.933562592911828	0.990434192142383	0.951586594496635	0.529070515711815	1	0.8	0.909090909090909	0.89274678676349	0.89274678676349	4.06190453611594e-07
0.1	0.728069150139507	0.426829268292683	0.840425531914894	0.758411468040543	0.744111287610128	0.75328274017888	0.756617671383094	0.562449431991038	1	0.424242424242424	0.821052631578947	0.619567283902473	0.70935373204793	0.00939964792533656
0.15	0.587155963302752	0.949579831932773	0.666666666666667	0.844453416762755	0.91008659996166	0.911225193439209	0.838135426429959	0.539718631930891	1	0.951515151515152	0.75	0.790026255435125	0.672133084931267	2.7865078129734e-11
0.2	0.698630136986301	0.933333333333333	0.727272727272727	0.734916331961421	0.829439127931189	0.859532186159071	0.842962574791677	0.403547103496008	1	0.933333333333333	0.545454545454545	0.623688526556494	0.579621650739928	5.63467651278075e-20
0.25	1	0.971223021582734	1	0.505447804154212	0.750415423514295	0.698850047152728	0.471166624264295	0.740331108749269	1	0.975757575757576	0.75	0.568966609813206	0.485159586809622	3.45695030557502e-27
0.3	NA	NA	NA	NA	0.701166528312808	0.696974338506775	0.603758962209559	0.422659168939131	0.622641509433962	0.939393939393939	0.4	0.173005284397814	0.255529015806617	NA
0.35	1	0.976377952755906	0	0.308664753770185	0.707868702720145	0.516276202508381	0.370859965806078	0.519411785600114	1	0.981818181818182	0.333333333333333	0.506269301174301	0.356820393145788	4.29151339870233e-10
0.4	1	0.980769230769231	0.333333333333333	0.319039371988841	0.705448010093402	0.471640055496528	0.406193578345374	0.45208382444432	1	0.981818181818182	0.333333333333333	0.38127307245762	0.350187322736415	4.72173035262216e-14
