# Supplementary material for: Fitting Gaussian mixture models on incomplete data
Source: BMC Bioinformatics. 2022 Jun 1;23:208. doi: 10.1186/s12859-022-04740-9 (PMC9158227; doi:10.1186/s12859-022-04740-9)
Supplement: Supplementary file 2 — Additional file 2. Replication scripts and benchmark data. [file 12859_2022_4740_MOESM2_ESM.zip › Supplementary_Data1_archive/Supplementary_Data1/Benchmark_results/GWAS_1/Benchmark_26.csv]

	GMM_filtered	GMM_filtered_fraction	GMM_fraction_complete	GMM	missForest	KNN	MICE	MixAll	MICE_filtered	MICE_filtered_fraction	MICE_fraction_complete	mean	median	entropy_treshold_gmm
0	1	0	1	1	1	1	1	0.526377344398657	1	0	1	1	1	0.0229353900528084
0.05	0.855628650415178	0.212121212121212	0.946153846153846	0.771727983299093	0.748191187581735	0.748191187581735	0.940197028910604	0.553362704488969	1	0.212121212121212	0.946153846153846	0.960636149933519	0.942415029371028	0.0195748625544981
0.1	1	0.518292682926829	0.89873417721519	0.755884631650476	0.981792250712366	1	0.816782439979357	0.557920227912551	1	0.521212121212121	0.886075949367089	0.85767161411542	0.690076567919055	0.000411062367118365
0.15	1	0.939024390243902	0.8	0.927881704486045	0.762308158277616	0.948979119287284	0.593876795169387	0.841429121241932	1	0.939393939393939	0.4	0.791875141596216	0.571918612783695	1.42316782042792e-18
0.2	1	0.835365853658537	0.666666666666667	0.939600948264208	0.899748444915364	0.949005921504785	0.858524005117142	0.84153244307718	1	0.836363636363636	0.555555555555556	0.770587842701569	0.71120906818279	1.8793762865456e-10
0.25	1	0.919753086419753	0.692307692307692	0.920287353236617	0.753806973257018	0.825179166880739	0.559984382537356	0.767205124684765	1	0.921212121212121	0.846153846153846	0.675316778402728	0.597987288910731	9.88534817604038e-16
0.3	NA	NA	NA	NA	0.428780945866975	0.559311473068052	0.540856101649333	0.482696608717103	1	0.963636363636364	0.5	0.544524457714938	0.49148776275571	NA
0.35	NA	NA	NA	NA	0.47450216298568	0.642807324967888	0.520751284769733	0.446644193255998	1	0.957575757575758	1	0.380382730595028	0.383590885286517	NA
0.4	1	0.983606557377049	0	0.41909848780968	0.5830805757703	0.640563551894837	0.253668852381415	0.466278707791888	1	0.987878787878788	0.5	0.428783851405245	NA	1.16361043194558e-33
