# Supplementary material for: Fitting Gaussian mixture models on incomplete data
Source: BMC Bioinformatics. 2022 Jun 1;23:208. doi: 10.1186/s12859-022-04740-9 (PMC9158227; doi:10.1186/s12859-022-04740-9)
Supplement: Supplementary file 2 — Additional file 2. Replication scripts and benchmark data. [file 12859_2022_4740_MOESM2_ESM.zip › Supplementary_Data1_archive/Supplementary_Data1/Benchmark_results/GWAS_1/Benchmark_27.csv]

	GMM_filtered	GMM_filtered_fraction	GMM_fraction_complete	GMM	missForest	KNN	MICE	MixAll	MICE_filtered	MICE_filtered_fraction	MICE_fraction_complete	mean	median	entropy_treshold_gmm
0	1	0	1	1	1	1	1	0.526377344398657	1	0	1	1	1	0.0229353900528084
0.05	1	0.266666666666667	0.933884297520661	1	0.855499711507552	1	0.978912592195578	0.539718631930891	1	0.266666666666667	0.933884297520661	0.99043981868512	0.981792250712366	0.00350891031083273
0.1	0.883957153694208	0.333333333333333	0.827272727272727	0.765267190988523	0.743177782431384	0.729669273749441	0.675918087338845	0.806794195463874	0.853254617042283	0.333333333333333	0.863636363636364	0.715288071831809	0.715288071831809	0.00172982881842531
0.15	1	0.975308641975309	1	0.760846346037914	0.930339830726935	0.958088573434342	0.419383042252389	0.524573230804036	1	0.975757575757576	1	0.724424766790704	0.740258250697799	1.40869801935018e-33
0.2	0.785689553243472	0.524390243902439	0.807692307692308	0.716351487962709	0.87273632930769	0.73258604290992	0.82359830224935	0.500830699215477	1	0.527272727272727	0.67948717948718	0.641057225614361	0.703997405585712	0.00369942214428457
0.25	1	0.975	0.75	0.785120777948807	0.702071977485211	0.878876465909416	0.584717365114094	0.539069780856596	1	0.975757575757576	0.75	0.68621613600197	0.63703270876157	2.48424914040192e-46
0.3	1	0.974025974025974	1	0.508325058230342	0.580953041986457	0.699379450457292	0.622788307199567	0.410664602488214	1	0.975757575757576	0.75	0.54140702645869	0.504421464153357	7.91722519162275e-46
0.35	NA	NA	NA	NA	0.520782081163779	0.608767304868973	0.343141474336459	0.440905521173593	1	0.981818181818182	0.666666666666667	0.367636191919396	0.220546901297769	NA
0.4	1	0.973333333333333	1	0.732505191806711	0.566767744771737	0.631226451801723	0.210254703135192	0.466127301796199	1	0.975757575757576	0.5	0.413296755057315	0.427310195272737	4.11759738489286e-36
