# Supplementary material for: Fitting Gaussian mixture models on incomplete data
Source: BMC Bioinformatics. 2022 Jun 1;23:208. doi: 10.1186/s12859-022-04740-9 (PMC9158227; doi:10.1186/s12859-022-04740-9)
Supplement: Supplementary file 2 — Additional file 2. Replication scripts and benchmark data. [file 12859_2022_4740_MOESM2_ESM.zip › Supplementary_Data1_archive/Supplementary_Data1/Benchmark_results/GWAS_1/Benchmark_28.csv]

	GMM_filtered	GMM_filtered_fraction	GMM_fraction_complete	GMM	missForest	KNN	MICE	MixAll	MICE_filtered	MICE_filtered_fraction	MICE_fraction_complete	mean	median	entropy_treshold_gmm
0	1	0	1	1	1	1	1	0.526377344398657	1	0	1	1	1	0.0229353900528084
0.05	1	0.945454545454545	0.666666666666667	0.833227220958657	0.990434192142383	0.736037589916068	0.691403258811774	0.572765409585651	1	0.945454545454545	0.555555555555556	0.816378954452262	0.816378954452262	7.41533901661358e-17
0.1	0.98074279726583	0.466666666666667	0.897727272727273	0.770547292711754	0.852788904947475	0.801792864103514	0.951618057735617	0.491158304751246	1	0.466666666666667	0.886363636363636	0.739763996091581	0.650319493704478	0.000119558469156616
0.15	0.877050209238545	0.393939393939394	0.74	0.681748433204096	0.814570318936324	0.653597698396062	0.844985426036938	0.543929463889467	0.990482754208781	0.393939393939394	0.68	0.427747542348143	0.411640159315018	0.000605235522186044
0.2	0.770614692653673	0.890909090909091	0.611111111111111	0.644118611904085	0.817233968588977	0.797838595331245	0.488435643594482	0.536642235265321	1	0.890909090909091	0.722222222222222	0.575178760204308	0.513609870967943	1.0013931893905e-10
0.25	0.616858237547893	0.847560975609756	0.64	0.614243749640069	0.752921862609648	0.765767579488755	0.642456126274322	0.559839035620133	1	0.848484848484849	0.48	0.566446899358322	0.612124827387769	8.90373863433353e-12
0.3	0.557193361600169	0.555555555555556	0.625	0.506227206173378	0.537251963023153	0.647118264443379	0.609063021191823	0.502241033693249	0.943324990605569	0.557575757575758	0.493150684931507	0.476485241810075	0.459775939750573	0.00021541765711213
0.35	1	0.974193548387097	0.5	0.703413748777692	0.612347153955743	0.679734545715522	0.282041076388316	0.520670772617007	1	0.975757575757576	0	0.499393635366208	0.486606593159842	1.0424991464634e-42
0.4	NA	0.983333333333333	0.5	0.436920402826722	0.648607859953819	0.606069498088488	0.209787597492443	0.383900584781948	1	0.987878787878788	0	0.405588184273944	NA	0.0309688189151983
