# Supplementary material for: Fitting Gaussian mixture models on incomplete data
Source: BMC Bioinformatics. 2022 Jun 1;23:208. doi: 10.1186/s12859-022-04740-9 (PMC9158227; doi:10.1186/s12859-022-04740-9)
Supplement: Supplementary file 2 — Additional file 2. Replication scripts and benchmark data. [file 12859_2022_4740_MOESM2_ESM.zip › Supplementary_Data1_archive/Supplementary_Data1/Benchmark_results/GWAS_1/Benchmark_3.csv]

	GMM_filtered	GMM_filtered_fraction	GMM_fraction_complete	GMM	missForest	KNN	MICE	MixAll	MICE_filtered	MICE_filtered_fraction	MICE_fraction_complete	mean	median	entropy_treshold_gmm
0	1	0	1	1	1	1	1	0.526377344398657	1	0	1	1	1	0.0229353900528084
0.05	1	0.963636363636364	1	0.765267190988523	0.834309388727162	0.972398852194516	0.77524657827566	0.518133442279037	1	0.963636363636364	0.666666666666667	0.963286013731493	0.963286013731493	4.44699269552239e-30
0.1	1	0.981818181818182	1	0.744119131347697	0.77883928436679	0.756610550126399	0.626335164258438	0.558210153561149	1	0.981818181818182	1	0.841344498605612	0.841344498605612	6.44588037090438e-48
0.15	0.760498303895192	0.606060606060606	0.769230769230769	0.756973792058149	0.900249575825284	0.963286013731493	0.726242315446743	0.538938805711473	1	0.606060606060606	0.676923076923077	0.789655691418852	0.8002104313484	4.63558746357687e-05
0.2	1	0.975155279503106	0.75	0.816880811344104	0.712606193117528	0.925149042676615	0.402394674150789	0.488726356193733	1	0.975757575757576	0.25	0.703847143356336	0.70737210270443	3.19423804620459e-28
0.25	1	0.974683544303797	0.75	0.703672721330002	0.618468173119326	0.814975279994467	0.49881970037398	0.43335066964721	1	0.975757575757576	0.75	0.575622073349745	0.558431798333155	1.81945530836232e-33
0.3	NA	NA	NA	NA	0.67028855408979	0.732503471514667	0.419008290929372	0.50086726993596	1	0.981818181818182	0.666666666666667	0.576317864601058	0.568197892042662	NA
0.35	1	0.980263157894737	1	0.237702346254185	0.761530460523117	0.657793236129408	0.400959342909498	0.603626868898327	1	0.981818181818182	0.666666666666667	0.622518081469329	0.321663258605385	3.75858828055647e-23
0.4	-0.0011001100110011	0.886363636363636	0.666666666666667	0.336042936172308	0.571527649902402	0.470187866808543	0.484692638761587	0.590320807999469	0.70778564206269	0.890909090909091	0.388888888888889	NA	0.319865953940424	0.000104925573183394
