# Supplementary material for: Fitting Gaussian mixture models on incomplete data
Source: BMC Bioinformatics. 2022 Jun 1;23:208. doi: 10.1186/s12859-022-04740-9 (PMC9158227; doi:10.1186/s12859-022-04740-9)
Supplement: Supplementary file 2 — Additional file 2. Replication scripts and benchmark data. [file 12859_2022_4740_MOESM2_ESM.zip › Supplementary_Data1_archive/Supplementary_Data1/Benchmark_results/GWAS_1/Benchmark_30.csv]

	GMM_filtered	GMM_filtered_fraction	GMM_fraction_complete	GMM	missForest	KNN	MICE	MixAll	MICE_filtered	MICE_filtered_fraction	MICE_fraction_complete	mean	median	entropy_treshold_gmm
0	1	0	1	1	1	1	1	0.526377344398657	1	0	1	1	1	0.0229353900528084
0.05	1	0.975757575757576	1	0.981172564526469	0.972381773234812	1	0.940078108464236	0.554676101944947	1	0.975757575757576	0.75	0.901164005038901	0.892366917382589	5.14921213692275e-48
0.1	1	0.975460122699387	0.5	0.835153097191579	0.933603588076457	0.960636149933519	0.696192560497184	0.538392362609464	1	0.975757575757576	1	0.744138048381343	0.701029730244803	3.67090260430521e-25
0.15	0.934084088505728	0.157575757575758	0.676258992805755	0.875703632514145	0.951586594496635	0.701716311525346	0.738844352830612	0.54344028199233	0.869613709863236	0.157575757575758	0.669064748201439	0.657661939935872	0.583232396219244	0.31450874038661
0.2	1	0.98159509202454	0.666666666666667	0.865411718134594	0.853691069820737	0.710053451550033	0.447450374524167	0.485299649337505	1	0.981818181818182	0.666666666666667	0.58323768619685	0.567363790414155	1.81907261580081e-56
0.25	1	0.96319018404908	0.666666666666667	0.817964786299494	0.79491446938747	0.771392771753714	0.563116844859159	0.570593721115755	1	0.963636363636364	0.333333333333333	0.568596416844729	0.612276342767164	1.68893626494829e-21
0.3	NA	NA	NA	NA	0.63862231490771	0.767399100574548	0.42039612333682	0.46541454379285	1	0.951515151515152	0.25	0.538355178527229	0.516459361322546	NA
0.35	1	0.983471074380165	0	0.656200633936708	0.729266779046884	0.667329517924593	0.366699940655203	0.513928274681894	1	0.987878787878788	0	0.469231952719228	0.46193297712048	2.83818542115228e-14
0.4	1	0.993630573248408	1	0.633816439482079	0.556163257826001	0.581383024326029	0.248975649206604	0.553139462648594	1	0.993939393939394	0	0.440585752843195	0.402268390866162	2.43992706140672e-10
