# Supplementary material for: Fitting Gaussian mixture models on incomplete data
Source: BMC Bioinformatics. 2022 Jun 1;23:208. doi: 10.1186/s12859-022-04740-9 (PMC9158227; doi:10.1186/s12859-022-04740-9)
Supplement: Supplementary file 2 — Additional file 2. Replication scripts and benchmark data. [file 12859_2022_4740_MOESM2_ESM.zip › Supplementary_Data1_archive/Supplementary_Data1/Benchmark_results/GWAS_1/Benchmark_31.csv]

	GMM_filtered	GMM_filtered_fraction	GMM_fraction_complete	GMM	missForest	KNN	MICE	MixAll	MICE_filtered	MICE_filtered_fraction	MICE_fraction_complete	mean	median	entropy_treshold_gmm
0	1	0	1	1	1	1	1	0.526377344398657	1	0	1	1	1	0.0229353900528084
0.05	0.922006038242201	0.812121212121212	0.903225806451613	0.74092669990264	0.939254812679172	0.728038965759921	0.723158622986048	0.538938805711473	1	0.812121212121212	0.870967741935484	0.701214848193957	0.701214848193957	2.37718753260379e-08
0.1	0.82685824606235	0.371951219512195	0.864077669902913	0.726250096445667	0.717916215034684	0.972199370913802	0.717521508565388	0.546963603421672	1	0.36969696969697	0.788461538461538	0.696817308397251	0.82531260042055	0.00290616462174739
0.15	1	0.950920245398773	0.75	0.722946753517592	0.847173607104397	0.940042917289196	0.774768252203328	0.554568759152022	1	0.951515151515152	1	0.76562434079301	0.683092408345738	1.03237155552301e-19
0.2	1	0.975757575757576	1	0.598373637003412	0.737409016043425	0.801883831618458	0.441864908709517	0.505705831464451	0	0.975757575757576	0.5	0.690832305496317	0.642158914464351	1.21558524738615e-24
0.25	NA	NA	NA	NA	NA	0.687390115705211	0.396009836865901	0.707816566364053	1	0.981818181818182	1	NA	NA	NA
0.3	NA	NA	NA	NA	0.573605848017567	0.638079951435526	0.580874539949688	0.396660802295014	1	0.951515151515152	0.625	0.504527520067494	0.175163686365853	NA
0.35	1	0.980769230769231	0.333333333333333	0.422479329443281	0.644469500244133	0.662817483140185	0.200604177746107	0.430223297738456	1	0.981818181818182	0.666666666666667	NA	NA	3.1387786525013e-09
0.4	1	0.97037037037037	0	0.500422492289001	0.546058446883546	0.544536418043029	0.535734665267103	0.380221741146693	0	0.975757575757576	0.25	NA	NA	3.23875194543238e-35
