# Supplementary material for: Fitting Gaussian mixture models on incomplete data
Source: BMC Bioinformatics. 2022 Jun 1;23:208. doi: 10.1186/s12859-022-04740-9 (PMC9158227; doi:10.1186/s12859-022-04740-9)
Supplement: Supplementary file 2 — Additional file 2. Replication scripts and benchmark data. [file 12859_2022_4740_MOESM2_ESM.zip › Supplementary_Data1_archive/Supplementary_Data1/Benchmark_results/GWAS_1/Benchmark_32.csv]

	GMM_filtered	GMM_filtered_fraction	GMM_fraction_complete	GMM	missForest	KNN	MICE	MixAll	MICE_filtered	MICE_filtered_fraction	MICE_fraction_complete	mean	median	entropy_treshold_gmm
0	1	0	1	1	1	1	1	0.526377344398657	1	0	1	1	1	0.0229353900528084
0.05	1	0.824242424242424	0.931034482758621	0.951586594496635	0.972332124511928	0.981748783760869	0.960839974082882	0.53437633610499	1	0.824242424242424	0.96551724137931	0.948979119287284	0.940015105571588	5.91488093557565e-09
0.1	1	0.969325153374233	1	0.951010180795364	0.95120312478427	0.931178364655396	0.872384886073953	0.542752712379264	1	0.96969696969697	0.8	0.855018631975517	0.881960403869856	4.1461714690611e-38
0.15	1	0.975609756097561	0.75	0.720633583100576	0.721300619705686	0.699395931769927	0.548289022017416	0.489560389771766	1	0.975757575757576	0.5	0.613819867194305	0.627016166143121	1.24931109892675e-34
0.2	1	0.975757575757576	1	0.904251225710726	0.793630110464884	0.931455953175687	0.668739403376261	0.501851924939153	1	0.975757575757576	0.75	0.61832545562169	0.511083880387184	4.22625269854684e-81
0.25	1	0.987730061349693	0	0.482456110257092	0.664793380766413	0.698988345337241	0.335902134419697	0.488848649860126	1	0.987878787878788	1	0.375124593082025	0.590976547643497	3.42403098148345e-42
0.3	0.671198473519587	0.64375	0.736842105263158	0.689729903030078	0.660610798271705	0.625950932972882	0.597385417281178	0.489858433419855	1	0.642424242424242	0.610169491525424	0.498302124117543	0.485084105880366	4.38129081084822e-08
0.35	NA	NA	NA	NA	0.533963517670895	0.510143766282163	0.268792035086338	0.558220302954494	1	0.957575757575758	0.285714285714286	NA	NA	NA
0.4	0.514342516330588	0.875	0.210526315789474	0.37217168848225	0.302168914082945	NA	0.388966768473402	0.541325423497331	0.613864739753867	0.878787878787879	0.15	0.444005823281302	0.418309021974929	0.0771936821921549
