# Supplementary material for: Fitting Gaussian mixture models on incomplete data
Source: BMC Bioinformatics. 2022 Jun 1;23:208. doi: 10.1186/s12859-022-04740-9 (PMC9158227; doi:10.1186/s12859-022-04740-9)
Supplement: Supplementary file 2 — Additional file 2. Replication scripts and benchmark data. [file 12859_2022_4740_MOESM2_ESM.zip › Supplementary_Data1_archive/Supplementary_Data1/Benchmark_results/GWAS_1/Benchmark_33.csv]

	GMM_filtered	GMM_filtered_fraction	GMM_fraction_complete	GMM	missForest	KNN	MICE	MixAll	MICE_filtered	MICE_filtered_fraction	MICE_fraction_complete	mean	median	entropy_treshold_gmm
0	1	0	1	1	1	1	1	0.526377344398657	1	0	1	1	1	0.0229353900528084
0.05	0.876389421234189	0.218181818181818	0.914728682170543	0.766369786877102	0.969537295611314	1	0.960345514554511	0.548833589978688	1	0.218181818181818	0.868217054263566	0.880770211369334	0.863812042491619	0.0185044177332511
0.1	1	0.96969696969697	0.8	0.789727040406391	0.981184800230518	1	0.856196375422206	0.525763377348678	1	0.96969696969697	0.8	0.732063709782067	0.752606335684896	7.33721153041317e-29
0.15	0.757353732541871	0.521212121212121	0.924050632911392	0.756527813536111	0.797777370719881	0.95458913875432	0.864078801115012	0.792060360349176	1	0.521212121212121	0.79746835443038	0.823106218113335	0.76572735894395	0.000230220209612956
0.2	1	0.981707317073171	1	0.777127128302492	0.779466979782645	0.93666379878892	0.555410509267501	0.792060360349176	1	0.981818181818182	0.666666666666667	0.634492284220941	0.641189816792769	2.37494172440191e-24
0.25	NA	NA	NA	NA	0.728667419983188	0.691002654615919	0.500291225354781	0.770249841737661	0.324324324324324	0.963636363636364	0.333333333333333	0.640337437990392	0.534118309102902	NA
0.3	NA	NA	NA	NA	0.701494062659232	0.639903596547133	0.446710091841325	0.542313934118957	1	0.981818181818182	0.666666666666667	0.576299140777711	0.552841294861015	NA
0.35	1	0.98125	0.666666666666667	0.49805590454941	0.616187116529234	0.699042470941291	0.282618906548287	0.477173875329716	1	0.981818181818182	0.666666666666667	0.570818658336081	0.544180236657018	2.20617096344135e-56
0.4	1	0.975206611570248	0	0.494914842750567	0.681575358951878	0.678893793887734	0.411045914480644	0.485408396341368	1	0.981818181818182	0.333333333333333	0.624668916347227	0.517390650815745	6.51170877490057e-06
