# Supplementary material for: Fitting Gaussian mixture models on incomplete data
Source: BMC Bioinformatics. 2022 Jun 1;23:208. doi: 10.1186/s12859-022-04740-9 (PMC9158227; doi:10.1186/s12859-022-04740-9)
Supplement: Supplementary file 2 — Additional file 2. Replication scripts and benchmark data. [file 12859_2022_4740_MOESM2_ESM.zip › Supplementary_Data1_archive/Supplementary_Data1/Benchmark_results/GWAS_1/Benchmark_34.csv]

	GMM_filtered	GMM_filtered_fraction	GMM_fraction_complete	GMM	missForest	KNN	MICE	MixAll	MICE_filtered	MICE_filtered_fraction	MICE_fraction_complete	mean	median	entropy_treshold_gmm
0	1	0	1	1	1	1	1	0.526377344398657	1	0	1	1	1	0.0229353900528084
0.05	1	0.181818181818182	0.911111111111111	1	0.990434192142383	0.752106164242047	0.937747023994143	0.539718631930891	1	0.181818181818182	0.896296296296296	0.905106442932267	0.790451112568913	0.00552630138057774
0.1	1	0.836363636363636	0.777777777777778	0.99043981868512	0.981184800230518	0.963564216319415	0.801461376410025	0.898867174537087	1	0.836363636363636	0.777777777777778	0.908179246127876	0.900194926571581	2.25084790812639e-08
0.15	0.941269527387779	0.829268292682927	0.75	0.844677538258645	0.870128497731826	0.856070947698475	0.869673548969326	0.51468250938244	1	0.83030303030303	0.75	0.705659942866699	0.666989682057506	8.68031113203347e-09
0.2	NA	NA	NA	NA	0.775620840191402	0.706846311174067	0.865972832795532	0.579326230461048	1	0.854545454545454	0.666666666666667	0.822790462070849	0.794369821584034	NA
0.25	1	0.944099378881988	0.444444444444444	0.843653584880152	0.759229700399255	0.874631380431506	0.271281734256921	0.534426318852593	1	0.945454545454545	0.666666666666667	0.649006791302836	0.527286534115978	1.82211889652309e-27
0.3	1	0.967532467532468	0	0.864099481206293	0.428476266805465	0.756280484180923	0.492937439577226	0.487733834513447	1	0.96969696969697	0.2	0.55235055980691	0.481570106783333	3.11895233981033e-38
0.35	NA	NA	NA	NA	0.56806649005936	0.647262813075625	0.341154983806662	0.465191027582575	1	0.890909090909091	0.666666666666667	0.442062805472749	0.319967100040515	NA
0.4	0.687189672293942	0.937106918238994	0.6	0.486751951193607	0.670632071616174	0.633304090122347	0.382340189007333	0.488346025419673	1	0.939393939393939	0.2	0.355863200665886	0.404483509944816	0.00528343665595228
