# Supplementary material for: Fitting Gaussian mixture models on incomplete data
Source: BMC Bioinformatics. 2022 Jun 1;23:208. doi: 10.1186/s12859-022-04740-9 (PMC9158227; doi:10.1186/s12859-022-04740-9)
Supplement: Supplementary file 2 — Additional file 2. Replication scripts and benchmark data. [file 12859_2022_4740_MOESM2_ESM.zip › Supplementary_Data1_archive/Supplementary_Data1/Benchmark_results/GWAS_1/Benchmark_35.csv]

	GMM_filtered	GMM_filtered_fraction	GMM_fraction_complete	GMM	missForest	KNN	MICE	MixAll	MICE_filtered	MICE_filtered_fraction	MICE_fraction_complete	mean	median	entropy_treshold_gmm
0	1	0	1	1	1	1	1	0.526377344398657	1	0	1	1	1	0.0229353900528084
0.05	0.991055378581077	0.303030303030303	0.939130434782609	0.840929843276687	0.972398852194516	0.99043981868512	0.981172564526469	0.524961212626018	0.992050317668942	0.303030303030303	0.852173913043478	0.876015140473529	0.750872282075988	0.00142677473898302
0.1	0.982237158102939	0.381818181818182	0.911764705882353	0.84087073468424	0.815194849301606	0.744111287610128	0.785830771749237	0.503061130501865	1	0.381818181818182	0.833333333333333	0.794341979357712	0.794341979357712	0.000861998967947493
0.15	1	0.848484848484849	0.76	0.658977061809609	0.819445376687488	0.83608938586724	0.8035688336817	0.553952522791837	0.63768115942029	0.848484848484849	0.68	0.75313295093175	0.549582912327711	2.55622927162903e-12
0.2	0.910233844606487	0.828220858895706	0.857142857142857	0.697581047535157	0.759499800925128	0.728190851092189	0.487736523331733	0.549453327638069	0.821845174973489	0.83030303030303	0.571428571428571	0.748040510993685	0.691736928151482	1.55819911913431e-08
0.25	NA	0.987179487179487	0	0.788509105520818	0.449607368129516	0.791119324978888	0.632227886803293	0.547035096588826	1	0.987878787878788	0	0.301304802885523	NA	6.73071350424982e-45
0.3	1	0.950310559006211	0.875	0.714168168714679	0.613646539996787	0.757806048173898	0.441033648743692	0.678679513200402	1	0.951515151515152	0.5	0.468587680540516	0.313754491009063	2.02248943497435e-24
0.35	1	0.987012987012987	1	0.555419050430366	0.670336608019236	0.715698046397566	0.270690497889402	0.513899507479644	1	0.987878787878788	0	0.521593117950126	NA	1.12701538068597e-20
0.4	1	0.993506493506494	1	0.282224573450567	0.552512883980624	0.721645808392562	0.298047763278915	0.451554111184623	1	0.993939393939394	0	0.377888157355171	0.323747227089236	5.36925828822601e-09
