# Supplementary material for: Fitting Gaussian mixture models on incomplete data
Source: BMC Bioinformatics. 2022 Jun 1;23:208. doi: 10.1186/s12859-022-04740-9 (PMC9158227; doi:10.1186/s12859-022-04740-9)
Supplement: Supplementary file 2 — Additional file 2. Replication scripts and benchmark data. [file 12859_2022_4740_MOESM2_ESM.zip › Supplementary_Data1_archive/Supplementary_Data1/Benchmark_results/GWAS_1/Benchmark_36.csv]

	GMM_filtered	GMM_filtered_fraction	GMM_fraction_complete	GMM	missForest	KNN	MICE	MixAll	MICE_filtered	MICE_filtered_fraction	MICE_fraction_complete	mean	median	entropy_treshold_gmm
0	1	0	1	1	1	1	1	0.526377344398657	1	0	1	1	1	0.0229353900528084
0.05	1	0.268292682926829	0.95	1	1	1	0.969481572846043	0.526377344398657	1	0.266666666666667	0.917355371900826	0.969537295611314	0.951597086788831	0.00392587289045279
0.1	1	0.96969696969697	1	1	0.93361870209077	0.99043981868512	0.617832159651873	0.557920227912551	1	0.96969696969697	0.8	0.874689332846224	0.745182056403073	4.10306619836717e-42
0.15	0.816326530612245	0.939393939393939	1	0.785566392335051	0.86494343720848	0.981184800230518	0.747800027884206	0.563375509399843	1	0.939393939393939	0.4	0.658151930784983	0.644155127524311	8.27865693622836e-18
0.2	0.902073072958424	0.875	0.8	0.863820106765918	0.813852169314254	0.724350069640231	0.681169675985004	0.628581988258959	1	0.878787878787879	0.85	0.606403839803982	0.589715702895987	5.63538824562828e-09
0.25	1	0.950920245398773	0.75	0.865039063743016	0.860866004511796	0.746934304551413	0.261797412686139	0.634320495134068	1	0.951515151515152	0.75	0.565979954196514	0.566247118799226	1.31533071706426e-16
0.3	1	0.96875	1	0.366536904774464	0.621328065466256	0.862784785835972	0.625554299689953	0.56915676669179	1	0.96969696969697	0	0.282851524347508	NA	9.18109402761375e-26
0.35	NA	NA	NA	NA	0.675569688962762	0.585253208357687	0.505904792680775	0.513863427938157	0.864864864864865	0.963636363636364	0.333333333333333	0.490124839261067	NA	NA
0.4	0.242424242424242	0.935483870967742	0.8	0.34163607551368	0.696411246942156	0.603408022740272	0.578567449717911	0.55991734084391	1	0.939393939393939	0.3	NA	NA	0.00432256901828807
