# Supplementary material for: Fitting Gaussian mixture models on incomplete data
Source: BMC Bioinformatics. 2022 Jun 1;23:208. doi: 10.1186/s12859-022-04740-9 (PMC9158227; doi:10.1186/s12859-022-04740-9)
Supplement: Supplementary file 2 — Additional file 2. Replication scripts and benchmark data. [file 12859_2022_4740_MOESM2_ESM.zip › Supplementary_Data1_archive/Supplementary_Data1/Benchmark_results/GWAS_1/Benchmark_37.csv]

	GMM_filtered	GMM_filtered_fraction	GMM_fraction_complete	GMM	missForest	KNN	MICE	MixAll	MICE_filtered	MICE_filtered_fraction	MICE_fraction_complete	mean	median	entropy_treshold_gmm
0	1	0	1	1	1	1	1	0.526377344398657	1	0	1	1	1	0.0229353900528084
0.05	0.742268041237113	0.848484848484849	1	0.846776688327177	0.978912592195578	0.99043981868512	0.969554255289531	0.552783194914901	1	0.848484848484849	0.92	0.94309321153842	0.917372577557748	3.1030838010714e-09
0.1	1	0.933333333333333	0.727272727272727	0.972332124511928	0.945742366868114	0.96326556235482	0.730595063645707	0.535433127132718	1	0.933333333333333	0.818181818181818	0.888087883529082	0.83454225278296	4.52437618962675e-19
0.15	1	0.963414634146341	0.666666666666667	0.95120312478427	0.836073343193914	0.963540521781416	0.827657985179247	0.57366230553227	1	0.963636363636364	0.5	0.824163555780555	0.676255955272057	1.69282027942345e-21
0.2	0.953657870155618	0.793939393939394	0.558823529411765	0.748358520841082	0.862471250508264	0.680149182239414	0.64128651281135	0.520025111902587	0.913036738490156	0.793939393939394	0.735294117647059	0.559326107544331	0.604959214696421	6.71074512388706e-08
0.25	1	0.925	0.416666666666667	0.753046897057019	0.685094483576071	0.737315362585844	0.204917592355811	0.572846492014588	0.300970873786408	0.927272727272727	0.5	0.517229588204421	0.517097328094443	5.30119553004594e-14
0.3	NA	NA	NA	NA	0.688581122636423	0.698721339638121	0.17246867788968	0.544213414716147	1	0.981818181818182	0.333333333333333	0.447458574311377	0.417791336740089	NA
0.35	1	0.941176470588235	0	0.407891960329183	0.496114160999485	0.813436792702665	0.345761694972306	0.59836221378214	-0.111111111111111	0.945454545454545	0.222222222222222	0.440301021805921	NA	5.12889759748648e-07
0.4	1	0.967320261437909	0.4	0.638875943111898	0.378789853286985	0.761296322380742	0.187388811565161	0.508745508611862	1	0.96969696969697	0	NA	0.0960978951029719	2.17279923455231e-12
