# Supplementary material for: Fitting Gaussian mixture models on incomplete data
Source: BMC Bioinformatics. 2022 Jun 1;23:208. doi: 10.1186/s12859-022-04740-9 (PMC9158227; doi:10.1186/s12859-022-04740-9)
Supplement: Supplementary file 2 — Additional file 2. Replication scripts and benchmark data. [file 12859_2022_4740_MOESM2_ESM.zip › Supplementary_Data1_archive/Supplementary_Data1/Benchmark_results/GWAS_1/Benchmark_38.csv]

	GMM_filtered	GMM_filtered_fraction	GMM_fraction_complete	GMM	missForest	KNN	MICE	MixAll	MICE_filtered	MICE_filtered_fraction	MICE_fraction_complete	mean	median	entropy_treshold_gmm
0	1	0	1	1	1	1	1	0.526377344398657	1	0	1	1	1	0.0229353900528084
0.05	1	0.757575757575758	0.85	1	0.981792250712366	1	0.981748783760869	0.539718631930891	1	0.757575757575758	0.9	0.93071411862009	0.93071411862009	4.28149367907375e-07
0.1	0.745494915169389	0.408536585365854	0.88659793814433	0.708794334650605	0.728190851092189	0.728190851092189	0.727984650443177	0.601245504810926	1	0.406060606060606	0.877551020408163	0.662404336366189	0.636492065629359	0.00147467595082331
0.15	0.953304278217558	0.845679012345679	0.68	0.798922953697234	0.812781895455049	0.817352856218635	0.797577291777194	0.519623259731475	0.351050679851669	0.848484848484849	0.72	0.665921109180013	0.596629901403279	6.82997475067127e-09
0.2	1	0.981132075471698	0.666666666666667	0.910305718062984	0.702146137629324	0.774462629068809	0.620248138079008	0.532228392070626	1	0.981818181818182	1	0.674504476511862	0.632634861250278	2.27015659349401e-22
0.25	0.709746012994684	0.64375	0.719298245614035	0.631437488800856	0.709438586324898	0.845452416800383	0.684984750699686	0.54688169846952	1	0.642424242424242	0.694915254237288	0.651491610885863	0.603861217293282	0.000494645870972911
0.3	NA	NA	NA	NA	0.594488184723442	0.567404684325329	0.307513007204145	0.583845577246279	0	0.96969696969697	0.4	NA	0.506061025085449	NA
0.35	NA	NA	NA	NA	0.714747970611036	0.614664579544937	0.483724305360537	0.417920774294373	1	0.987878787878788	0	0.482844504260711	0.369054644509105	NA
0.4	NA	0.987261146496815	0.5	0.641552045105368	0.612826053332554	0.614525152786733	0.437527046152192	0.462658228695858	1	0.987878787878788	0	NA	NA	5.2064895341108e-11
