# Supplementary material for: Fitting Gaussian mixture models on incomplete data
Source: BMC Bioinformatics. 2022 Jun 1;23:208. doi: 10.1186/s12859-022-04740-9 (PMC9158227; doi:10.1186/s12859-022-04740-9)
Supplement: Supplementary file 2 — Additional file 2. Replication scripts and benchmark data. [file 12859_2022_4740_MOESM2_ESM.zip › Supplementary_Data1_archive/Supplementary_Data1/Benchmark_results/GWAS_1/Benchmark_39.csv]

	GMM_filtered	GMM_filtered_fraction	GMM_fraction_complete	GMM	missForest	KNN	MICE	MixAll	MICE_filtered	MICE_filtered_fraction	MICE_fraction_complete	mean	median	entropy_treshold_gmm
0	1	0	1	1	1	1	1	0.526377344398657	1	0	1	1	1	0.0229353900528084
0.05	1	0.96969696969697	0.8	0.951406625271992	0.834309388727162	1	0.817394689401923	0.592360283434104	1	0.96969696969697	0.8	0.921744619586604	0.921744619586604	1.79990564342822e-32
0.1	1	0.963636363636364	0.833333333333333	0.933735732100743	0.799131542622848	0.81098514255032	0.714532695750054	0.503026540522133	1	0.963636363636364	0.666666666666667	0.733664986034921	0.608767304868973	4.62503849664914e-33
0.15	0.841884971203139	0.207317073170732	0.769230769230769	0.806623457232717	0.792908461277725	0.835801969016282	0.688132357265967	0.426301029987474	0.854342359602456	0.206060606060606	0.717557251908397	0.5675434716879	0.581935592514318	0.0292512331023269
0.2	1	0.90625	0.533333333333333	0.879815072600542	0.789790783941707	0.834309388727162	0.7596428618434	0.47620713308339	0.357023566524402	0.909090909090909	0.466666666666667	0.634020616202028	0.550521722675556	3.81988471655335e-12
0.25	1	0.957055214723926	0.857142857142857	0.761850287728759	0.719397747518745	0.771691789356996	0.568732514653752	0.753557433256905	1	0.957575757575758	0.428571428571429	0.673469652737541	0.673641955848349	9.38238302307186e-15
0.3	0.902699023094808	0.466257668711656	0.494252873563218	0.708074203334006	0.677724102283224	0.763769304094908	0.611025762838296	0.675064486520685	0.899406107110948	0.466666666666667	0.443181818181818	0.54120869632985	0.621468639188458	0.0330646282676129
0.35	0.936746430378497	0.408695652173913	0.102941176470588	0.70839481925495	0.742879139436814	0.578409467863506	0.637363706394885	0.474992863383709	0.80510876928751	0.412121212121212	0.381443298969072	0.507949704889018	0.481743345089063	0.202571087779914
0.4	1	0.974193548387097	0.25	0.680864973182914	0.662143595398452	0.449304349723323	0.399884722822993	0.483081503699465	1	0.975757575757576	0.25	0.427991796137095	0.42344191656828	4.7627339715223e-42
