# Supplementary material for: Fitting Gaussian mixture models on incomplete data
Source: BMC Bioinformatics. 2022 Jun 1;23:208. doi: 10.1186/s12859-022-04740-9 (PMC9158227; doi:10.1186/s12859-022-04740-9)
Supplement: Supplementary file 2 — Additional file 2. Replication scripts and benchmark data. [file 12859_2022_4740_MOESM2_ESM.zip › Supplementary_Data1_archive/Supplementary_Data1/Benchmark_results/GWAS_1/Benchmark_4.csv]

	GMM_filtered	GMM_filtered_fraction	GMM_fraction_complete	GMM	missForest	KNN	MICE	MixAll	MICE_filtered	MICE_filtered_fraction	MICE_fraction_complete	mean	median	entropy_treshold_gmm
0	1	0	1	1	1	1	1	0.526377344398657	1	0	1	1	1	0.0229353900528084
0.05	0.571428571428572	0.975609756097561	1	0.792064204700028	0.949005921504785	0.815221307792401	0.763974165839196	0.542882775941286	1	0.975757575757576	1	0.815221307792401	0.815221307792401	5.40733286118831e-25
0.1	0.807867776010587	0.128834355828221	0.845070422535211	0.78828089602849	0.887155873905727	0.795903928192783	0.744969983917946	0.497232394236856	0.834334064471441	0.127272727272727	0.826388888888889	0.710317215696118	0.668334459365171	0.0912428699834104
0.15	0.545454545454545	0.969512195121951	1	0.808191778994235	0.936702462854936	0.831642893009966	0.806843971964568	0.449275666989797	1	0.96969696969697	0.8	0.623611720101424	0.578308523615385	1.31524819173057e-24
0.2	0.496919917864476	0.902597402597403	0.533333333333333	0.784348462114642	0.767377563662845	0.780015744554901	0.819170330433468	0.607949482629057	1	0.903030303030303	0.5625	0.631388036826772	0.654038123725973	1.00279694598039e-08
0.25	NA	NA	NA	NA	0.604221081378664	0.692417369936206	0.427515805489061	0.582828582931776	1	0.975757575757576	0.5	0.594936824514937	0.604781402504185	NA
0.3	0.887651446182938	0.591194968553459	0.615384615384615	0.718555662544946	0.700487149603409	0.642345274888417	0.549439063087984	0.44136590425562	0.92871111410175	0.593939393939394	0.522388059701492	0.486823882494407	0.488441698431895	0.00517203122993563
0.35	1	0.974683544303797	0.75	0.410112547220685	0.732687653913526	NA	0.320553309374328	0.495847368029996	1	0.975757575757576	0.5	0.541687135267757	0.545718834246706	2.94059478015059e-24
0.4	1	0.980263157894737	0.333333333333333	0.411548385210413	0.360761641885827	NA	0.303341333560198	0.468525809348678	1	0.981818181818182	0.333333333333333	0.41303474746798	0.294196245645756	1.28261376607651e-50
