# Supplementary material for: Fitting Gaussian mixture models on incomplete data
Source: BMC Bioinformatics. 2022 Jun 1;23:208. doi: 10.1186/s12859-022-04740-9 (PMC9158227; doi:10.1186/s12859-022-04740-9)
Supplement: Supplementary file 2 — Additional file 2. Replication scripts and benchmark data. [file 12859_2022_4740_MOESM2_ESM.zip › Supplementary_Data1_archive/Supplementary_Data1/Benchmark_results/GWAS_1/Benchmark_40.csv]

	GMM_filtered	GMM_filtered_fraction	GMM_fraction_complete	GMM	missForest	KNN	MICE	MixAll	MICE_filtered	MICE_filtered_fraction	MICE_fraction_complete	mean	median	entropy_treshold_gmm
0	1	0	1	1	1	1	1	0.526377344398657	1	0	1	1	1	0.0229353900528084
0.05	0.285714285714286	0.96969696969697	1	0.806843971964568	0.851454207474684	0.846776688327177	0.737839676292544	0.520399380480942	1	0.96969696969697	1	0.788188426207131	0.694084458358707	7.16467821132892e-17
0.1	0.533333333333333	0.957575757575758	1	0.778141386205907	0.922051315240716	0.941980331818338	0.781139551076549	0.637374351969261	1	0.957575757575758	0.714285714285714	0.740475503773163	0.61012385575255	1.03192393589235e-14
0.15	1	0.963636363636364	1	0.838284693881331	0.851803426217655	0.743577527598837	0.704194182822804	0.462550655533753	1	0.963636363636364	0.666666666666667	0.589394603747008	0.589394603747008	9.90886441831098e-40
0.2	0.575815738963532	0.896969696969697	0.705882352941177	0.675233947934137	0.703796177724963	0.800877979872148	0.737545245721295	0.496542738606136	1	0.896969696969697	0.588235294117647	0.640412528167744	0.620353525710286	1.50971752827592e-08
0.25	0.333333333333333	0.975609756097561	0.75	0.743830377550114	0.756553544891265	0.441847263137086	0.409195311382813	0.560280274671645	1	0.975757575757576	1	0.409490808636855	0.588740939913399	3.69269715459963e-15
0.3	0.822115245612513	0.567901234567901	0.614285714285714	0.654285466827387	0.755518890949532	0.602588716793176	0.671435551880555	0.550245447829458	0.795783209701083	0.56969696969697	0.605633802816901	0.350486412611996	0.516364461694791	0.00552256621740634
0.35	0.972077324332617	0.907894736842105	0.285714285714286	0.604658959579368	0.692510123011837	0.789347096700542	0.592686293101394	0.70088950158479	1	0.909090909090909	0.2	0.387666232442994	0.349735008529724	0.000120727018736635
0.4	0.555555555555556	0.948387096774194	0.5	0.665307402858386	0.714537960784381	0.401812248143336	0.478774584006862	0.561714926117936	0.225806451612903	0.951515151515152	0.375	0.495674558900118	0.30928579434917	9.46343476277001e-19
