# Supplementary material for: Fitting Gaussian mixture models on incomplete data
Source: BMC Bioinformatics. 2022 Jun 1;23:208. doi: 10.1186/s12859-022-04740-9 (PMC9158227; doi:10.1186/s12859-022-04740-9)
Supplement: Supplementary file 2 — Additional file 2. Replication scripts and benchmark data. [file 12859_2022_4740_MOESM2_ESM.zip › Supplementary_Data1_archive/Supplementary_Data1/Benchmark_results/GWAS_1/Benchmark_5.csv]

	GMM_filtered	GMM_filtered_fraction	GMM_fraction_complete	GMM	missForest	KNN	MICE	MixAll	MICE_filtered	MICE_filtered_fraction	MICE_fraction_complete	mean	median	entropy_treshold_gmm
0	1	0	1	1	1	1	1	0.526377344398657	1	0	1	1	1	0.0229353900528084
0.05	1	0.957575757575758	1	0.77283392764716	1	0.747957013923501	0.990434192142383	0.526377344398657	1	0.957575757575758	0.714285714285714	0.990434192142383	0.900957517193448	2.47332156885437e-22
0.1	1	0.975609756097561	1	0.969511839968631	0.817431926331891	0.958238847863122	0.889468839313353	0.528797160559819	1	0.975757575757576	1	0.874689332846224	0.874689332846224	7.04853271775566e-78
0.15	1	0.312883435582822	0.767857142857143	0.889079430833731	0.89930114979461	0.917833415097697	0.870796022291307	0.408412549243708	0.905404195228506	0.309090909090909	0.719298245614035	0.788507887102372	0.752003410675704	0.00251352178267289
0.2	0.442477876106195	0.957317073170732	0.714285714285714	0.69850742521391	0.677672759799945	0.403529122819796	0.510986703558692	0.515799165359207	1	0.957575757575758	0.857142857142857	0.644184514016952	0.531824125158412	1.21034126167266e-16
0.25	NA	NA	NA	NA	0.640337437990392	0.369907441584174	0.47905316599095	0.40842874128113	1	0.975757575757576	0.75	0.628207301724431	0.47494420907893	NA
0.3	NA	NA	NA	NA	0.312096904875624	0.616709968354099	0.361803578075444	0.453286528278762	0	0.96969696969697	0.6	0.29656543105303	0.215597309330239	NA
0.35	NA	NA	NA	NA	0.373887783486528	0.605291356237773	0.571361634350518	0.46640113099651	1	0.96969696969697	0.2	0.492006791584028	0.430897106558248	NA
0.4	1	0.95	0.428571428571429	0.171614738841105	0.565967891052639	0.560116333344366	0.406380417621261	0.46633708710525	0.336842105263158	0.951515151515152	0.125	0.466009612613723	0.215597309330239	2.88444897348302e-13
