# Supplementary material for: Fitting Gaussian mixture models on incomplete data
Source: BMC Bioinformatics. 2022 Jun 1;23:208. doi: 10.1186/s12859-022-04740-9 (PMC9158227; doi:10.1186/s12859-022-04740-9)
Supplement: Supplementary file 2 — Additional file 2. Replication scripts and benchmark data. [file 12859_2022_4740_MOESM2_ESM.zip › Supplementary_Data1_archive/Supplementary_Data1/Benchmark_results/GWAS_1/Benchmark_6.csv]

	GMM_filtered	GMM_filtered_fraction	GMM_fraction_complete	GMM	missForest	KNN	MICE	MixAll	MICE_filtered	MICE_filtered_fraction	MICE_fraction_complete	mean	median	entropy_treshold_gmm
0	1	0	1	1	1	1	1	0.526377344398657	1	0	1	1	1	0.0229353900528084
0.05	0.908064040860426	0.836363636363636	0.962962962962963	0.736327689360838	0.823793528693909	0.799807448064362	0.809614588965765	0.556986859371485	1	0.836363636363636	0.925925925925926	0.797925837246086	0.721659655122217	3.87205985801746e-10
0.1	1	0.975757575757576	1	0.745846835500804	0.743482226717485	0.732389788085969	0.473283536892617	0.520548535839178	1	0.975757575757576	0.75	0.744823103996057	0.79566522351896	1.92694491859003e-40
0.15	NA	NA	NA	NA	0.873929892456035	0.933735732100743	0.710422541240175	0.493795127808029	0.876905982850608	0.521212121212121	0.734177215189873	0.674473581020967	0.772077567644553	NA
0.2	0.901146519815835	0.554878048780488	0.684931506849315	0.804827625887706	0.824076516684139	0.981792250712366	0.607981375069178	0.472268535504704	0.973393269347588	0.557575757575758	0.73972602739726	0.795692423808118	0.681207018362483	6.24123784765845e-06
0.25	1	0.975308641975309	1	0.671753698533343	0.777613247620518	0.8864342541676	0.54151599496411	0.45910846306358	1	0.975757575757576	0.5	0.622399650487206	0.564063054938235	5.88983086894148e-40
0.3	1	0.923076923076923	0.75	0.707716240985474	0.759528233815521	0.910539120401637	0.313862819402934	0.495282171580826	1	0.927272727272727	0.666666666666667	0.580969970521039	0.531435814947761	2.02606791017741e-16
0.35	1	0.973856209150327	1	0.707905949324434	0.592632125310443	0.48976897272439	0.440200103820261	0.442288936660814	0	0.975757575757576	0.25	0.51942475763452	0.441585758481668	8.71356448502551e-49
0.4	0	0.987012987012987	0.5	0.475856584490956	0.667890216029096	0.494217911718749	0.315732615447116	0.375142770461092	1	0.987878787878788	0.5	NA	NA	1.78888386015733e-26
