# Supplementary material for: Fitting Gaussian mixture models on incomplete data
Source: BMC Bioinformatics. 2022 Jun 1;23:208. doi: 10.1186/s12859-022-04740-9 (PMC9158227; doi:10.1186/s12859-022-04740-9)
Supplement: Supplementary file 2 — Additional file 2. Replication scripts and benchmark data. [file 12859_2022_4740_MOESM2_ESM.zip › Supplementary_Data1_archive/Supplementary_Data1/Benchmark_results/GWAS_1/Benchmark_7.csv]

	GMM_filtered	GMM_filtered_fraction	GMM_fraction_complete	GMM	missForest	KNN	MICE	MixAll	MICE_filtered	MICE_filtered_fraction	MICE_fraction_complete	mean	median	entropy_treshold_gmm
0	1	0	1	1	1	1	1	0.526377344398657	1	0	1	1	1	0.0229353900528084
0.05	1	0.278787878787879	0.941176470588235	0.960636149933519	0.942666138321143	0.969537295611314	0.96326556235482	0.547414248877645	1	0.278787878787879	0.941176470588235	0.895218982785601	0.895218982785601	0.00226272477206987
0.1	0.79728333028566	0.43030303030303	0.904255319148936	0.719106394164611	0.714600393646799	0.720948183769957	0.776887947373298	0.529167040531367	1	0.43030303030303	0.861702127659574	0.638632075582498	0.585353486833207	0.00102680055075531
0.15	NA	NA	NA	NA	0.93141147336901	0.931375423602779	0.795012549152929	0.431970683287831	0.926844165579278	0.812121212121212	0.516129032258065	0.611323894731975	0.611323894731975	NA
0.2	0.822829131652661	0.798780487804878	0.636363636363636	0.644694237202748	0.82692916303469	0.683810604824119	0.796137953134304	0.417813510589149	1	0.8	0.757575757575758	0.711517795158656	0.67580307305228	6.52115905884593e-12
0.25	1	0.981707317073171	1	0.706473506029701	0.814701722454065	0.718406531191414	0.638113553124105	0.458869986552159	1	0.981818181818182	0.666666666666667	0.588803109570032	0.521722475900781	5.22545684760676e-49
0.3	1	0.981366459627329	1	0.623314287445275	0.612000954124436	0.68324059349951	0.327064470998224	0.462329644897573	1	0.981818181818182	0.666666666666667	NA	NA	8.48134143567125e-44
0.35	1	0.949579831932773	0	0.129231898118612	0.625809826554111	0.655846595697176	0.488821259309757	0.491941344983618	1	0.957575757575758	0.142857142857143	NA	0.235957754243795	7.97073229517619e-13
0.4	1	0.980645161290323	0.666666666666667	0.408959613928175	0.507238786130119	0.661166390864684	0.384807596463459	0.590438478141584	1	0.981818181818182	0.333333333333333	NA	NA	1.00139319034351e-34
