# Supplementary material for: Fitting Gaussian mixture models on incomplete data
Source: BMC Bioinformatics. 2022 Jun 1;23:208. doi: 10.1186/s12859-022-04740-9 (PMC9158227; doi:10.1186/s12859-022-04740-9)
Supplement: Supplementary file 2 — Additional file 2. Replication scripts and benchmark data. [file 12859_2022_4740_MOESM2_ESM.zip › Supplementary_Data1_archive/Supplementary_Data1/Benchmark_results/GWAS_1/Benchmark_8.csv]

	GMM_filtered	GMM_filtered_fraction	GMM_fraction_complete	GMM	missForest	KNN	MICE	MixAll	MICE_filtered	MICE_filtered_fraction	MICE_fraction_complete	mean	median	entropy_treshold_gmm
0	1	0	1	1	1	1	1	0.526377344398657	1	0	1	1	1	0.0229353900528084
0.05	1	0.206060606060606	0.923664122137405	0.981792250712366	0.940197028910604	1	0.90877451843823	0.577316914455122	1	0.206060606060606	0.893129770992366	0.916145483386412	0.874235268621884	0.00383281966449945
0.1	1	0.854545454545454	0.833333333333333	0.888374075059255	0.954263481180771	0.963839369963536	0.76539533982562	0.549083406420607	1	0.854545454545454	0.875	0.833760484100425	0.770603525596749	2.24950144241737e-07
0.15	1	0.83030303030303	0.857142857142857	0.761313043536048	0.951319403771022	0.945920201906039	0.669015480595424	0.538766894139576	0.988940253964539	0.83030303030303	0.678571428571429	0.865849228892035	0.731499303561528	1.41497103298109e-06
0.2	NA	NA	NA	NA	0.826623325321692	0.933562592911828	0.505732248249357	0.53946207074842	1	0.957575757575758	0.571428571428571	0.757597557575023	0.739963172013333	NA
0.25	1	0.981132075471698	1	0.871853335548044	0.74269136207954	0.87078007724297	0.487088429903178	0.532561849125607	1	0.981818181818182	0.666666666666667	0.643598848107311	0.552451199804252	7.63956479973713e-57
0.3	NA	NA	NA	NA	0.744022671896589	0.827804556790081	0.401243447676459	0.517358891078097	0	0.866666666666667	0.636363636363636	0.579669613183363	0.487218588912198	NA
0.35	NA	NA	NA	NA	0.398250440888152	0.76719534822616	0.367220076255677	0.476245470187551	1	0.981818181818182	0.666666666666667	0.600167027668154	0.573326740787372	NA
0.4	0.416977542341267	0.5	0	0.564790583314492	0.44153733450457	0.483049945033464	0.3748944453392	0.726614444833341	0.726895427490022	0.503030303030303	0.280487804878049	0.551425452520296	NA	0.51730412791011
