# Supplementary material for: Fitting Gaussian mixture models on incomplete data
Source: BMC Bioinformatics. 2022 Jun 1;23:208. doi: 10.1186/s12859-022-04740-9 (PMC9158227; doi:10.1186/s12859-022-04740-9)
Supplement: Supplementary file 2 — Additional file 2. Replication scripts and benchmark data. [file 12859_2022_4740_MOESM2_ESM.zip › Supplementary_Data1_archive/Supplementary_Data1/Benchmark_results/GWAS_1/Benchmark_9.csv]

	GMM_filtered	GMM_filtered_fraction	GMM_fraction_complete	GMM	missForest	KNN	MICE	MixAll	MICE_filtered	MICE_filtered_fraction	MICE_fraction_complete	mean	median	entropy_treshold_gmm
0	1	0	1	1	1	1	1	0.526377344398657	1	0	1	1	1	0.0229353900528084
0.05	0.760773076407528	0.0606060606060606	0.870967741935484	0.744119131347697	0.71172117255342	0.71172117255342	0.711729986448345	0.565247916110665	0.742141292108882	0.0606060606060606	0.890322580645161	0.699285786141721	0.711729986448345	0.195837481809222
0.1	1	0.853658536585366	0.708333333333333	0.729840259115232	0.96350661893266	0.728190851092189	0.783954914966921	0.553362704488969	0.762108028238384	0.854545454545454	0.791666666666667	0.886163518929287	0.85146772695212	2.94483663629602e-08
0.15	1	0.975757575757576	0.5	0.737315362585844	0.842821448118607	0.981172564526469	0.434481726696791	0.823318465527723	1	0.975757575757576	0.25	0.807743028708929	0.791395814898209	2.46393260087574e-25
0.2	1	0.817073170731707	0.666666666666667	0.781607744775021	0.771491070687768	0.712257835661098	0.602017357095499	0.736989165669567	0.907572667006629	0.818181818181818	0.366666666666667	0.579796234688451	0.693948430703925	3.4113483144836e-06
0.25	NA	NA	NA	NA	0.61177754145062	0.666526743074321	0.232868115632529	0.552338191751227	1	0.981818181818182	0.666666666666667	0.535970979995885	0.541943089833132	NA
0.3	NA	NA	NA	NA	0.733705488011448	0.717813929132238	0.291308136831549	0.53243110625137	1	0.981818181818182	0.666666666666667	0.685383819104975	0.562679504900545	NA
0.35	1	0.987654320987654	0.5	0.279500926011449	0.703492536180676	0.742691274814041	0.534373140548239	0.519038782285311	1	0.987878787878788	0.5	0.582569752372979	0.453597184630876	6.24072663856599e-52
0.4	0	0.980769230769231	0	0.637041795307923	0.653172840478183	0.606900866032774	0.231763256850236	0.460264143080075	1	0.981818181818182	0	0.559486176453214	0.4653175007397	1.61088407977848e-39
