# Supplementary material for: Fitting Gaussian mixture models on incomplete data
Source: BMC Bioinformatics. 2022 Jun 1;23:208. doi: 10.1186/s12859-022-04740-9 (PMC9158227; doi:10.1186/s12859-022-04740-9)
Supplement: Supplementary file 2 — Additional file 2. Replication scripts and benchmark data. [file 12859_2022_4740_MOESM2_ESM.zip › Supplementary_Data1_archive/Supplementary_Data1/Benchmark_results/GWAS_2/Benchmark_10.csv]

	GMM_filtered	GMM_filtered_fraction	GMM_fraction_complete	GMM	missForest	KNN	MICE	MixAll	MICE_filtered	MICE_filtered_fraction	MICE_fraction_complete	mean	median	entropy_treshold_gmm
0	1	0	1	1	1	1	1	0.659137240584014	1	0	1	1	1	0.0877957395217058
0.05	1	0.789156626506024	0.742857142857143	0.967800004007607	0.967800004007607	0.953273778844644	0.951066516338391	0.637631381014849	1	0.789156626506024	0.857142857142857	0.618214765200426	0.63453812715128	1.54406416760152e-06
0.1	1	0.831325301204819	0.642857142857143	0.945692544072531	0.879396106179401	0.846911075330226	0.841655924444314	0.618743294618583	1	0.831325301204819	0.714285714285714	0.789630559276055	0.789630559276055	2.35431638988832e-07
0.15	0.77806286805846	0.772727272727273	0.514285714285714	0.30390086982941	0.513980465740426	0.594078327424247	0.296749913298387	0.568861247649954	0.893371757925072	0.77710843373494	0.72972972972973	0.807429365952624	0.520922002135868	0.00717089039256153
0.2	1	0.951807228915663	0.5	0.273183273927755	0.605712181616366	0.807429365952624	0.614923984831541	0.553801181733422	1	0.951807228915663	0.375	0.76983569900035	0.76983569900035	2.05356778989786e-10
0.25	0.243243243243243	0.925925925925926	0.666666666666667	0.308838093564497	0.702588277190364	0.717630479001148	0.419808538624228	0.523300316963765	1	0.927710843373494	0.333333333333333	0.236827505195723	0.235359497726058	5.67744910233886e-20
0.3	1	0.938650306748466	0.2	0.28957578957947	0.584503469599414	0.395372057575846	0.432365032969302	0.566089158642527	1	0.939759036144578	0.3	0.313650790831922	0.228859056397214	2.69357537517809e-19
0.35	1	0.937106918238994	0.5	0.225075286829758	0.580635105016499	0.301033526555702	0.359088953740178	0.481745767779078	1	0.939759036144578	0.3	NA	0.214993490219865	3.29467454796421e-22
0.4	1	0.921985815602837	0	0.27022957256543	0.53387983121221	0.41175826881639	0.381064198679756	0.507454079558244	0.667277726856095	0.927710843373494	0.166666666666667	0.172924677469342	0.18653466379388	1.43983143134383e-15
