# Supplementary material for: Fitting Gaussian mixture models on incomplete data
Source: BMC Bioinformatics. 2022 Jun 1;23:208. doi: 10.1186/s12859-022-04740-9 (PMC9158227; doi:10.1186/s12859-022-04740-9)
Supplement: Supplementary file 2 — Additional file 2. Replication scripts and benchmark data. [file 12859_2022_4740_MOESM2_ESM.zip › Supplementary_Data1_archive/Supplementary_Data1/Benchmark_results/GWAS_2/Benchmark_11.csv]

	GMM_filtered	GMM_filtered_fraction	GMM_fraction_complete	GMM	missForest	KNN	MICE	MixAll	MICE_filtered	MICE_filtered_fraction	MICE_fraction_complete	mean	median	entropy_treshold_gmm
0	1	0	1	1	1	1	1	0.659137240584014	1	0	1	1	1	0.0877957395217058
0.05	0.683835867938075	0.144578313253012	0.809859154929577	0.654886532625118	0.628071822472035	0.654574079176983	0.925704720683314	0.649589817216906	0.958086381514704	0.144578313253012	0.774647887323944	0.641245195369069	0.684408451324664	0.0330674262909521
0.1	1	0.77710843373494	0.756756756756757	0.593083778791663	0.555775729024948	0.609679577617414	0.63453812715128	0.674977713273006	0.992068218088274	0.77710843373494	0.675675675675676	0.554356466849993	0.567025046641641	1.91617814805486e-06
0.15	NA	NA	NA	NA	0.650766407255161	0.568276807958626	0.701161895647955	0.597697726509771	1	0.819277108433735	0.533333333333333	0.853165577991151	0.871908833134599	NA
0.2	1	0.941176470588235	0.666666666666667	0.331814308729181	0.775091867409394	0.804076641300014	0.772345865036262	0.649005733449683	1	0.94578313253012	0.555555555555556	0.734979158413585	0.684018814892302	3.92322276090439e-10
0.25	1	0.927710843373494	0.5	0.708636364778469	0.724348184065297	0.742870071909307	0.701849121027879	0.687683538772353	1	0.927710843373494	0.333333333333333	0.295720389026654	0.274765499920781	4.71761738207806e-09
0.3	0	0.903614457831325	0.25	0.434927307259303	0.60623855798582	0.659751904367672	0.408421281801406	0.560169724522826	1	0.903614457831325	0.3125	0.247158378424954	0.46067984837873	5.54506879627657e-13
0.35	0.424778761061947	0.909722222222222	0.384615384615385	0.18287533479305	0.612788966859595	0.509148745195461	0.233657848407892	0.546152856651697	1	0.91566265060241	0.214285714285714	0.22110465154038	0.301349365949921	0.000124682799401464
0.4	0.511052828774822	0.801369863013699	0.0689655172413793	0.158488037479244	0.381636255609125	0.427746359519093	0.165602000560726	0.376657780023039	0.389561770535124	0.801204819277108	0.181818181818182	NA	NA	0.000541409843430349
