# Supplementary material for: Fitting Gaussian mixture models on incomplete data
Source: BMC Bioinformatics. 2022 Jun 1;23:208. doi: 10.1186/s12859-022-04740-9 (PMC9158227; doi:10.1186/s12859-022-04740-9)
Supplement: Supplementary file 2 — Additional file 2. Replication scripts and benchmark data. [file 12859_2022_4740_MOESM2_ESM.zip › Supplementary_Data1_archive/Supplementary_Data1/Benchmark_results/GWAS_2/Benchmark_12.csv]

	GMM_filtered	GMM_filtered_fraction	GMM_fraction_complete	GMM	missForest	KNN	MICE	MixAll	MICE_filtered	MICE_filtered_fraction	MICE_fraction_complete	mean	median	entropy_treshold_gmm
0	1	0	1	1	1	1	1	0.659137240584014	1	0	1	1	1	0.0877957395217058
0.05	1	0.873493975903614	0.714285714285714	0.96244999061903	0.925704720683314	0.650858990937561	0.851375915190689	0.659137240584014	1	0.873493975903614	0.857142857142857	0.942518338802607	0.942518338802607	4.62485469858421e-11
0.1	1	0.951807228915663	0.5	0.96244999061903	0.925704720683314	0.96244999061903	0.945266453211856	0.648553964713376	1	0.951807228915663	0.25	0.942518338802607	0.561651007993797	1.85984120283599e-28
0.15	0.278406738945049	0.273972602739726	0.0943396226415094	0.300203908732141	0.840001537086541	0.822119014805588	0.828690321326498	0.599195864421952	0.951729779680959	0.271084337349398	0.520661157024793	0.463821963585887	0.31630883771762	0.549038750468277
0.2	0.31058495821727	0.900900900900901	0	0.102905829214581	0.735428998014495	0.813655700642424	0.238057123923266	0.642149941592805	1	0.903614457831325	0.3125	0.26486700194807	0.272351239023409	7.36939752293029e-08
0.25	0.894409937888199	0.856	0.0555555555555556	0.185950772244911	0.484416057038427	0.649898303073959	0.242602299142574	0.453022346129101	1	0.86144578313253	0.173913043478261	0.436320165489405	0.388776059172508	1.28531700759433e-07
0.3	0.166666666666667	0.95364238410596	0.142857142857143	0.0720193628331487	0.515262504992172	0.366132230556465	0.505044150886574	0.500373929700048	1	0.957831325301205	0	0.246658000615727	0.341288777796086	8.77495906951671e-10
0.35	1	0.96969696969697	1	0.187419667791068	0.657766631596919	0.28964716654579	0.322700064336264	0.506675699304825	1	0.969879518072289	0.4	0.218220460329062	0.479631390181545	2.78552064780062e-23
0.4	1	0.981707317073171	0	0.502650314142437	0.419179855998114	0.430013974916512	0.448825360419879	0.452998057737933	1	0.981927710843373	0	0.202565090873371	0.377475069179513	8.95947961489637e-35
