# Supplementary material for: Fitting Gaussian mixture models on incomplete data
Source: BMC Bioinformatics. 2022 Jun 1;23:208. doi: 10.1186/s12859-022-04740-9 (PMC9158227; doi:10.1186/s12859-022-04740-9)
Supplement: Supplementary file 2 — Additional file 2. Replication scripts and benchmark data. [file 12859_2022_4740_MOESM2_ESM.zip › Supplementary_Data1_archive/Supplementary_Data1/Benchmark_results/GWAS_2/Benchmark_13.csv]

	GMM_filtered	GMM_filtered_fraction	GMM_fraction_complete	GMM	missForest	KNN	MICE	MixAll	MICE_filtered	MICE_filtered_fraction	MICE_fraction_complete	mean	median	entropy_treshold_gmm
0	1	0	1	1	1	1	1	0.659137240584014	1	0	1	1	1	0.0877957395217058
0.05	0.715861170699336	0.13855421686747	0.832167832167832	0.63453812715128	0.949005024146973	0.623442638699515	0.910683588976021	0.617960438733325	0.961326147166367	0.13855421686747	0.811188811188811	0.606514569357938	0.606514569357938	0.0232242078596403
0.1	0.918463966333509	0.803680981595092	0.5	0.731175365439881	0.925469779375309	0.621653383914944	0.862578744744976	0.598791004895702	1	0.807228915662651	0.625	0.882410768220229	0.862438006618651	6.45563247808238e-08
0.15	0.931357863887984	0.806060606060606	0.5	0.257604533960292	0.849187106669681	0.483374370618076	0.48022798888154	0.58289128844882	0.831377729427306	0.807228915662651	0.4375	0.638008402488824	0.638008402488824	4.06274230143662e-05
0.2	1	0.951515151515152	0.5	0.25949714604634	0.436109692149582	0.761338698865899	0.370655375871233	0.520966777936398	1	0.951807228915663	0.25	0.628055586294317	0.370203144891779	3.42232289106381e-15
0.25	0.48021582733813	0.897590361445783	0.470588235294118	0.365400213034976	0.422106594052504	0.297237882961207	0.428780313305373	0.494565699990508	1	0.897590361445783	0.176470588235294	0.393435889225463	0.647257602740063	1.98884506395019e-05
0.3	0.978868862647607	0.895705521472393	0.235294117647059	0.177447514782663	0.673725340636019	0.39985905794988	0.27891131598873	0.43731501850668	0.978868862647607	0.897590361445783	0.176470588235294	0.568018242152485	0.569550969992749	1.21739940146102e-05
0.35	1	0.903030303030303	0.4375	0.519657378926881	0.156642490089803	0.177528881138814	0.163268660640976	0.468517855937279	0.976993865030675	0.903614457831325	0.125	0.14860925962788	0.138028563510635	4.9045784368041e-13
0.4	0.763390535621425	0.910828025477707	0.0714285714285714	0.288024111538527	0.438242728722356	0.477278678219693	0.125103436737592	0.455893547454936	0.481031490205802	0.91566265060241	0.142857142857143	0.0992178087759568	0.129604460783472	5.49210880148116e-22
