# Supplementary material for: Fitting Gaussian mixture models on incomplete data
Source: BMC Bioinformatics. 2022 Jun 1;23:208. doi: 10.1186/s12859-022-04740-9 (PMC9158227; doi:10.1186/s12859-022-04740-9)
Supplement: Supplementary file 2 — Additional file 2. Replication scripts and benchmark data. [file 12859_2022_4740_MOESM2_ESM.zip › Supplementary_Data1_archive/Supplementary_Data1/Benchmark_results/GWAS_2/Benchmark_14.csv]

	GMM_filtered	GMM_filtered_fraction	GMM_fraction_complete	GMM	missForest	KNN	MICE	MixAll	MICE_filtered	MICE_filtered_fraction	MICE_fraction_complete	mean	median	entropy_treshold_gmm
0	1	0	1	1	1	1	1	0.659137240584014	1	0	1	1	1	0.0877957395217058
0.05	0.839181286549708	0.933333333333333	0.818181818181818	0.673260354318263	0.92549530784908	0.690374311352427	0.673048666366403	0.652392783683269	1	0.933734939759036	0.727272727272727	0.619464122248173	0.619464122248173	1.85079956114268e-14
0.1	0.973163972865544	0.295180722891566	0.683760683760684	0.908914634325411	0.932765113857456	0.631175759447987	0.820724613843956	0.668865962841755	0.980112106412637	0.295180722891566	0.623931623931624	0.806345733697454	0.82153294960003	0.0130312489524952
0.15	0.780876494023904	0.877777777777778	0.0909090909090909	0.270646779951811	0.82135722295512	0.901439531957869	0.803739036215081	0.481944109619956	1	0.879518072289157	0.35	0.529310119157636	0.84295192298151	2.04559123497294e-08
0.2	0.549276493075785	0.546218487394958	0.259259259259259	0.2419808165763	0.824783569054566	0.716777342909176	0.591836224264483	0.610566353303233	1	0.548192771084337	0.44	0.324745483789505	0.345142354049154	0.207017580502816
0.25	0.830110497237569	0.745454545454545	0.404761904761905	0.377658206336521	0.793502115528663	0.601561249424917	0.650615002087535	0.509188024717338	0.916415881953208	0.746987951807229	0.428571428571429	0.474869328777064	0.596365639063011	4.09063843018691e-05
0.3	0.674923063878179	0.51219512195122	0.2625	0.245846697724346	0.497058283120779	0.395438137317892	0.456690046473736	0.45060555521285	0.813758389261745	0.512048192771084	0.197530864197531	0.158620614783337	0.5752675151792	0.073556366318544
0.35	1	0.901840490797546	0.375	0.264733051940495	0.453206292174713	0.508894417472702	0.145027859650246	0.561639284245058	0.355704697986577	0.903614457831325	0.375	0.136222527822344	0.215809202246148	1.20916606094594e-07
0.4	1	0.952380952380952	0	0.201071706793469	0.374373407924045	0.430191008244719	0.169124009981109	0.422480558234022	1	0.963855421686747	0.166666666666667	0.191592306429717	NA	8.6897826841559e-18
