# Supplementary material for: Fitting Gaussian mixture models on incomplete data
Source: BMC Bioinformatics. 2022 Jun 1;23:208. doi: 10.1186/s12859-022-04740-9 (PMC9158227; doi:10.1186/s12859-022-04740-9)
Supplement: Supplementary file 2 — Additional file 2. Replication scripts and benchmark data. [file 12859_2022_4740_MOESM2_ESM.zip › Supplementary_Data1_archive/Supplementary_Data1/Benchmark_results/GWAS_2/Benchmark_15.csv]

	GMM_filtered	GMM_filtered_fraction	GMM_fraction_complete	GMM	missForest	KNN	MICE	MixAll	MICE_filtered	MICE_filtered_fraction	MICE_fraction_complete	mean	median	entropy_treshold_gmm
0	1	0	1	1	1	1	1	0.659137240584014	1	0	1	1	1	0.0877957395217058
0.05	1	0.174698795180723	0.81021897810219	0.945136503196229	0.942269838656951	0.965742224679751	0.928534002174739	0.641321993776016	1	0.174698795180723	0.839416058394161	0.886828491333791	0.886828491333791	0.0209642220111457
0.1	0.890646461292319	0.367469879518072	0.752380952380952	0.602629448092548	0.947421735350543	0.301144970615697	0.740538926851906	0.636765208972391	1	0.367469879518072	0.714285714285714	0.965626148246371	0.96244999061903	0.00516899829341257
0.15	0.285714285714286	0.942528735632184	0.2	0.0789632871661974	0.753064118559538	0.847712306383575	0.857357295992958	0.626264387436148	1	0.951807228915663	0.375	0.342558298506999	0.50092441111802	2.11481908798905e-14
0.2	0.219975237309121	0.802631578947368	0.2	0.16682631833115	0.737561687033319	0.747391166277378	0.67978899923239	0.457451085136514	1	0.801204819277108	0.333333333333333	0.840708379024103	0.733184153149164	0.0158914434117015
0.25	1	0.969879518072289	0.6	0.599564566029376	0.453770329308329	0.693192796561824	0.663188495127479	0.646598146239964	1	0.969879518072289	0.2	0.69448625445866	0.711558659083292	5.07494243653081e-14
0.3	0.194460146975692	0.881987577639752	0.263157894736842	0.185055912912574	0.463065637550589	0.259105182327507	0.221093610129972	0.426096782080211	0.0797970479704797	0.885542168674699	0.157894736842105	0.214472510553882	0.445091360040239	2.26910604209606e-05
0.35	0.521191700656145	0.84472049689441	0.08	0.210615913565015	0.338178371824751	0.571648593147674	0.184389558851655	0.331264324673001	0.839829151094501	0.849397590361446	0.12	0.176843861754363	0.21393996812011	0.000226973135781532
0.4	0.258708171206226	0.80952380952381	0.0357142857142857	0.183835382733956	0.353706746378227	0.448020404173992	0.293937211102425	0.34039414323999	0.62874251497006	0.813253012048193	0.129032258064516	0.39328504407575	0.300636076999725	8.59024337225301e-05
