# Supplementary material for: Fitting Gaussian mixture models on incomplete data
Source: BMC Bioinformatics. 2022 Jun 1;23:208. doi: 10.1186/s12859-022-04740-9 (PMC9158227; doi:10.1186/s12859-022-04740-9)
Supplement: Supplementary file 2 — Additional file 2. Replication scripts and benchmark data. [file 12859_2022_4740_MOESM2_ESM.zip › Supplementary_Data1_archive/Supplementary_Data1/Benchmark_results/GWAS_2/Benchmark_16.csv]

	GMM_filtered	GMM_filtered_fraction	GMM_fraction_complete	GMM	missForest	KNN	MICE	MixAll	MICE_filtered	MICE_filtered_fraction	MICE_fraction_complete	mean	median	entropy_treshold_gmm
0	1	0	1	1	1	1	1	0.659137240584014	1	0	1	1	1	0.0877957395217058
0.05	0.955789295401285	0.0963855421686747	0.8	0.847564720645689	0.96244999061903	0.811886082010843	0.945513677740991	0.591834837000727	1	0.0963855421686747	0.806666666666667	0.829555489329568	0.831425297200829	0.0827088986469269
0.1	0.958056502397597	0.801204819277108	0.696969696969697	0.654614582862559	0.877282622896533	0.610110389036457	0.3847325019957	0.617094010978554	1	0.801204819277108	0.727272727272727	0.583671796136151	0.571090660127081	1.84826854771219e-07
0.15	0.826912112079498	0.789156626506024	0.714285714285714	0.716770417554237	0.738665905884859	0.897335632317802	0.780294451110183	0.595872368539659	1	0.789156626506024	0.628571428571429	0.878555383571712	0.819251915814139	0.000793314608808075
0.2	0.444715789473684	0.5625	0.102040816326531	0.30580904609079	0.793114387576289	0.551309285059124	0.740998866012993	0.571084267299774	1	0.566265060240964	0.444444444444444	0.778872024666234	0.656428599852674	0.207791878186712
0.25	0.219653179190751	0.889570552147239	0.555555555555556	0.453246245743315	0.710479600682949	0.506492688102972	0.352359859422741	0.540110612621169	1	0.891566265060241	0.611111111111111	0.539978602526068	0.62988307374236	1.16213337347413e-15
0.3	0.666191155492154	0.921686746987952	0.615384615384615	0.223385199591498	0.639550326908171	0.405664116278553	0.304277665598638	0.578759944790009	1	0.921686746987952	0.692307692307692	0.278362242575155	0.310550387796261	6.38596524530599e-05
0.35	1	0.945454545454545	0.444444444444444	0.278954137010127	0.26822075871464	0.485307519640491	0.432320080126682	0.531829311937442	1	0.94578313253012	0.444444444444444	NA	0.52003706872557	8.07623164693336e-09
0.4	0.659109688080975	0.734177215189873	0.214285714285714	0.511358157313162	0.38536732093667	0.358551560991011	0.265643525330066	0.448133845075386	0.3929071356475	0.734939759036145	0.204545454545455	NA	NA	0.00129312771771725
