# Supplementary material for: Fitting Gaussian mixture models on incomplete data
Source: BMC Bioinformatics. 2022 Jun 1;23:208. doi: 10.1186/s12859-022-04740-9 (PMC9158227; doi:10.1186/s12859-022-04740-9)
Supplement: Supplementary file 2 — Additional file 2. Replication scripts and benchmark data. [file 12859_2022_4740_MOESM2_ESM.zip › Supplementary_Data1_archive/Supplementary_Data1/Benchmark_results/GWAS_2/Benchmark_17.csv]

	GMM_filtered	GMM_filtered_fraction	GMM_fraction_complete	GMM	missForest	KNN	MICE	MixAll	MICE_filtered	MICE_filtered_fraction	MICE_fraction_complete	mean	median	entropy_treshold_gmm
0	1	0	1	1	1	1	1	0.659137240584014	1	0	1	1	1	0.0877957395217058
0.05	0.764414188313867	0.0783132530120482	0.810457516339869	0.682835489741013	0.942345379261101	0.982680951597085	0.965626148246371	0.624380443437143	1	0.0783132530120482	0.823529411764706	0.942518338802607	0.922892307029658	0.242497105158597
0.1	1	0.933734939759036	0.636363636363636	0.314671398862699	0.965522678814907	0.668915555361217	0.600332196757285	0.55331558389763	1	0.933734939759036	0.454545454545455	0.610110389036457	0.609679577617414	2.71383070988028e-13
0.15	0.8	0.95625	0.285714285714286	0.285695158738006	0.846986392614687	0.697936169696525	0.370084078821594	0.566985556667546	1	0.957831325301205	0.285714285714286	0.8845815199907	0.576155904171764	1.04292987111612e-15
0.2	0.968921389396709	0.890909090909091	0.5	0.350718767328716	0.63238885021574	0.513368015218427	0.325456297915904	0.546015946276939	1	0.891566265060241	0.611111111111111	0.295842843485092	0.292775586857693	1.43312367548827e-10
0.25	1	0.938271604938272	0.3	0.165993186322318	0.807932250940551	0.539490018340459	0.28166925291521	0.483040970469648	1	0.939759036144578	0.6	0.676929670133392	0.30573420795772	4.4121776118008e-08
0.3	0.847396768402154	0.897590361445783	0.352941176470588	0.0770367738139968	0.413259199003298	0.459591445140581	0.2218195856775	0.538264114209859	0.978868862647607	0.897590361445783	0.235294117647059	0.162159936410788	0.388405431767986	4.23825800631959e-07
0.35	0.516129032258065	0.943089430894309	0.142857142857143	0.243865180382171	0.576737938767347	0.433798242224955	0.231521613852444	0.452214097856531	1	0.94578313253012	0.333333333333333	0.218985703436981	0.509593838093534	9.36550042836597e-07
0.4	0.925456787355678	0.877300613496933	0.25	0.405542441553212	0.356584411078093	0.378470731942955	0.246250989039393	0.422999648479185	0.702194357366771	0.879518072289157	0.15	0.433817436735897	0.290247723742315	2.6567611716048e-05
