# Supplementary material for: Fitting Gaussian mixture models on incomplete data
Source: BMC Bioinformatics. 2022 Jun 1;23:208. doi: 10.1186/s12859-022-04740-9 (PMC9158227; doi:10.1186/s12859-022-04740-9)
Supplement: Supplementary file 2 — Additional file 2. Replication scripts and benchmark data. [file 12859_2022_4740_MOESM2_ESM.zip › Supplementary_Data1_archive/Supplementary_Data1/Benchmark_results/GWAS_2/Benchmark_18.csv]

	GMM_filtered	GMM_filtered_fraction	GMM_fraction_complete	GMM	missForest	KNN	MICE	MixAll	MICE_filtered	MICE_filtered_fraction	MICE_fraction_complete	mean	median	entropy_treshold_gmm
0	1	0	1	1	1	1	1	0.659137240584014	1	0	1	1	1	0.0877957395217058
0.05	0.953720432498541	0.77710843373494	0.891891891891892	0.698112242370423	0.925668699049214	0.640565533861863	0.683415684035621	0.606947291743452	1	0.77710843373494	0.756756756756757	0.982680951597085	0.96218391146466	3.33611250682372e-06
0.1	NA	NA	NA	NA	0.759131741599745	0.936747470642943	0.857247227841134	0.534671888909942	1	0.813253012048193	0.709677419354839	0.619241285758841	0.619241285758841	NA
0.15	NA	NA	NA	NA	0.824699401446696	0.575701069152455	0.610692298612432	0.362441800339591	1	0.825301204819277	0.517241379310345	0.534831361094443	0.509776582734808	NA
0.2	0.871017707922422	0.664634146341463	0.545454545454545	0.246852775044385	0.685712653946867	0.551130224565342	0.761329195712155	0.380593762438314	1	0.662650602409639	0.482142857142857	0.256967917280295	0.351865412036792	0.00363983496059145
0.25	0.246892313006502	0.524590163934426	0.0862068965517241	0.225610215149156	0.71224450195691	0.809993532909481	0.717633967646348	0.479587982270545	0.971659770066609	0.524096385542169	0.379746835443038	0.582033507893255	0.629062882063607	0.319524340252111
0.3	1	0.945454545454545	0.111111111111111	0.327965898535132	0.531763909029941	0.515943169792294	0.464051491683986	0.430829564304571	0.942307692307692	0.94578313253012	0.111111111111111	0.546176787219918	0.604192315388734	4.46585778561871e-29
0.35	0.427811241269724	0.662068965517241	0.0204081632653061	0.307776726899491	0.734084665882693	0.280144284506979	0.211364317861755	0.432414252390241	0.800269159961529	0.662650602409639	0.196428571428571	NA	NA	0.0117091650478994
0.4	0	0.97196261682243	0	0.328855819356794	0.572080451217608	0.419973518736672	0.172539000087335	0.404911374035789	1	0.975903614457831	0	NA	NA	9.22472652590055e-63
