# Supplementary material for: Fitting Gaussian mixture models on incomplete data
Source: BMC Bioinformatics. 2022 Jun 1;23:208. doi: 10.1186/s12859-022-04740-9 (PMC9158227; doi:10.1186/s12859-022-04740-9)
Supplement: Supplementary file 2 — Additional file 2. Replication scripts and benchmark data. [file 12859_2022_4740_MOESM2_ESM.zip › Supplementary_Data1_archive/Supplementary_Data1/Benchmark_results/GWAS_2/Benchmark_19.csv]

	GMM_filtered	GMM_filtered_fraction	GMM_fraction_complete	GMM	missForest	KNN	MICE	MixAll	MICE_filtered	MICE_filtered_fraction	MICE_fraction_complete	mean	median	entropy_treshold_gmm
0	1	0	1	1	1	1	1	0.659137240584014	1	0	1	1	1	0.0877957395217058
0.05	0.746987951807229	0.951807228915663	1	0.610389062654941	0.945513677740991	0.96244999061903	0.660963090536327	0.639576849829719	1	0.951807228915663	1	0.34994625649047	0.908755896651762	9.5978875338674e-12
0.1	1	0.939759036144578	0.9	0.930870796098925	0.894992595540841	0.606005862635824	0.863845687718639	0.602716925829831	1	0.939759036144578	0.8	0.819478557180268	0.819478557180268	1.09927557380072e-20
0.15	0.519180168951669	0.804878048780488	0.59375	0.325328860624219	0.784557354607104	0.802964760497995	0.755345871287084	0.583959928561392	1	0.807228915662651	0.5625	0.750655340583713	0.786881001562807	3.19477148694794e-09
0.2	0.429577464788732	0.945121951219512	0.444444444444444	0.489196846411257	0.767166169244111	0.542855614966152	0.398245239286554	0.570336309673071	1	0.94578313253012	0.444444444444444	0.663569596809733	0.646415831373781	2.58725930644397e-11
0.25	0.695652173913043	0.957831325301205	0.714285714285714	0.460541536400006	0.214191174733235	0.258532431948437	0.164502103012816	0.615809812926948	0	0.957831325301205	0.428571428571429	0.333450919110253	0.339902287089513	4.84831444301219e-11
0.3	1	0.945454545454545	0.333333333333333	0.461156666237773	0.577392769553421	0.506955352850577	0.513111730496273	0.443334357746736	1	0.94578313253012	0.333333333333333	0.207193601903523	0.218619581590433	2.9254259290734e-25
0.35	-0.166666666666666	0.957575757575758	0.285714285714286	0.0718482755783333	0.459987109571895	0.55225338888402	0.336609136187335	0.43412693360494	0.416666666666667	0.957831325301205	0	0.18010893371024	0.338422290778756	3.81251998717433e-09
0.4	0.34846492070197	0.672839506172839	0.283018867924528	0.231699510317891	0.510016998245302	0.583086111038564	0.144874657759146	0.420001843119371	0.284820808951413	0.674698795180723	0.148148148148148	0.178592088583858	0.13223326223934	0.169369123778395
