# Supplementary material for: Fitting Gaussian mixture models on incomplete data
Source: BMC Bioinformatics. 2022 Jun 1;23:208. doi: 10.1186/s12859-022-04740-9 (PMC9158227; doi:10.1186/s12859-022-04740-9)
Supplement: Supplementary file 2 — Additional file 2. Replication scripts and benchmark data. [file 12859_2022_4740_MOESM2_ESM.zip › Supplementary_Data1_archive/Supplementary_Data1/Benchmark_results/GWAS_2/Benchmark_2.csv]

	GMM_filtered	GMM_filtered_fraction	GMM_fraction_complete	GMM	missForest	KNN	MICE	MixAll	MICE_filtered	MICE_filtered_fraction	MICE_fraction_complete	mean	median	entropy_treshold_gmm
0	1	0	1	1	1	1	1	0.659137240584014	1	0	1	1	1	0.0877957395217058
0.05	0.976621797171405	0.210843373493976	0.854961832061069	0.965626148246371	0.929072204502612	0.925469779375309	0.880876847476995	0.606947291743452	0.98036910237346	0.210843373493976	0.854961832061069	0.892702182376522	0.892702182376522	0.0193425227900913
0.1	1	0.939759036144578	0.8	0.893940203300288	0.859099716448059	0.5590084269395	0.561843024851588	0.583959928561392	1	0.939759036144578	0.7	0.819478557180268	0.840449513378865	2.06714417715903e-24
0.15	0.787491572613088	0.439759036144578	0.580645161290323	0.633917966211784	0.856023485428256	0.674076907083853	0.825104478268752	0.608226090255828	1	0.439759036144578	0.623655913978495	0.821327564710223	0.78560292660966	0.0909061903396966
0.2	0.374354446523296	0.495238095238095	0.0769230769230769	0.250936331474336	0.727192140796345	0.610486054678348	0.820139535450323	0.568070456284767	1	0.5	0.518072289156627	0.684430614009334	0.664577441070297	0.184868154129605
0.25	0.242424242424242	0.939759036144578	0.5	0.0995480406725842	0.691278121981952	0.465941973517195	0.465868680251534	0.543224138112503	1	0.939759036144578	0.1	0.260208496416758	0.269459583503772	1.44141178866161e-06
0.3	0.626084309846294	0.781818181818182	0.222222222222222	0.320157413574474	0.731985233278248	NA	0.40361586290218	0.524959484739141	1	0.783132530120482	0.333333333333333	0.218629823743667	0.221549250668649	0.0186967941564268
0.35	NA	0.980952380952381	0	0.201502771484312	0.713171588757579	0.666229610239138	0.459299830944357	0.465546524701503	1	0.987951807228916	0	NA	NA	2.3756559283232e-24
0.4	NA	0.993630573248408	NA	0.231228798405898	0.503730669705347	0.656376525171429	0.20283381074694	0.412295311064698	NA	1	NA	NA	0.180661335757089	6.46391181412463e-107
