# Supplementary material for: Fitting Gaussian mixture models on incomplete data
Source: BMC Bioinformatics. 2022 Jun 1;23:208. doi: 10.1186/s12859-022-04740-9 (PMC9158227; doi:10.1186/s12859-022-04740-9)
Supplement: Supplementary file 2 — Additional file 2. Replication scripts and benchmark data. [file 12859_2022_4740_MOESM2_ESM.zip › Supplementary_Data1_archive/Supplementary_Data1/Benchmark_results/GWAS_2/Benchmark_20.csv]

	GMM_filtered	GMM_filtered_fraction	GMM_fraction_complete	GMM	missForest	KNN	MICE	MixAll	MICE_filtered	MICE_filtered_fraction	MICE_fraction_complete	mean	median	entropy_treshold_gmm
0	1	0	1	1	1	1	1	0.659137240584014	1	0	1	1	1	0.0877957395217058
0.05	0.902573020829216	0.787878787878788	0.857142857142857	0.619132991698015	0.965626148246371	0.949005024146973	0.857639238698474	0.665254235899518	1	0.789156626506024	0.828571428571429	0.583509279469113	0.583509279469113	6.36389588218587e-08
0.1	1	0.903614457831325	0.6875	0.698403711393191	0.654574079176983	0.698403711393191	0.288248668170803	0.560064463099987	1	0.903614457831325	0.6875	0.794561535582332	0.829555489329568	7.87873848342937e-12
0.15	0.473135795534335	0.77710843373494	0.540540540540541	0.290693571258449	0.939669076935379	0.614710687117159	0.851587221549513	0.663551657929048	1	0.77710843373494	0.540540540540541	0.589692240051866	0.577769713696468	0.000138014337092728
0.2	0.610462157380704	0.566433566433566	0.32258064516129	0.535449891218728	0.559196009110549	0.493406241834187	0.606438642412848	0.591677618793603	0.974333564500287	0.566265060240964	0.430555555555556	0.278123247704231	0.771479959593133	0.00190975815718827
0.25	1	0.981927710843373	0.666666666666667	0.18516877233973	0.796818573744587	0.802457501190716	0.232051223452109	0.566078279159588	1	0.981927710843373	0.333333333333333	0.286542247248082	0.260115730186495	1.07405421889395e-11
0.3	0.139524245196706	0.885542168674699	0.421052631578947	0.192077186039644	0.614411753945456	0.651823087702519	0.48718707573113	0.500059452726273	1	0.885542168674699	0.263157894736842	0.260357478494003	0.284363027509673	3.31171061171143e-06
0.35	0.0288130401284706	0.796052631578947	0.0645161290322581	0.0908156725232932	0.423379719750061	0.466095257758008	0.40744047958032	0.449897991171049	0.851914177534708	0.801204819277108	0.151515151515152	NA	NA	0.0325102893936476
0.4	1	0.95625	0.142857142857143	0.390350892443305	0.397727689678633	0.13569878772259	0.323122608428139	0.326977319910612	1	0.957831325301205	0.142857142857143	0.185072156584126	0.152598937566412	5.44011463902758e-13
