# Supplementary material for: Fitting Gaussian mixture models on incomplete data
Source: BMC Bioinformatics. 2022 Jun 1;23:208. doi: 10.1186/s12859-022-04740-9 (PMC9158227; doi:10.1186/s12859-022-04740-9)
Supplement: Supplementary file 2 — Additional file 2. Replication scripts and benchmark data. [file 12859_2022_4740_MOESM2_ESM.zip › Supplementary_Data1_archive/Supplementary_Data1/Benchmark_results/GWAS_2/Benchmark_21.csv]

	GMM_filtered	GMM_filtered_fraction	GMM_fraction_complete	GMM	missForest	KNN	MICE	MixAll	MICE_filtered	MICE_filtered_fraction	MICE_fraction_complete	mean	median	entropy_treshold_gmm
0	1	0	1	1	1	1	1	0.659137240584014	1	0	1	1	1	0.0877957395217058
0.05	0.960837426925375	0.0421686746987952	0.805031446540881	0.910683588976021	0.891043187485333	0.815583888185576	0.891043187485333	0.59684181544095	0.964802208362296	0.0421686746987952	0.79874213836478	0.75085294375563	0.836609243310819	0.212126744380775
0.1	1	0.795180722891566	0.705882352941177	0.904857819329848	0.887534754447502	0.906859142871017	0.904857819329848	0.600046126873824	1	0.795180722891566	0.705882352941177	0.888580315890143	0.868279737732049	1.43208035470285e-06
0.15	1	0.897590361445783	0.529411764705882	0.78030466377784	0.812432041072967	0.903186621710261	0.882468391323348	0.674223230756292	1	0.897590361445783	0.470588235294118	0.840471039919842	0.821862914999854	2.18607064012477e-08
0.2	1	0.94578313253012	0.555555555555556	0.316583641317779	0.721730337756055	0.822735373541636	0.607204594146931	0.57965433853587	1	0.94578313253012	0.111111111111111	0.476371413870961	0.500447993542676	8.34611859392779e-15
0.25	0.799498746867168	0.903030303030303	0.4375	0.538361260038393	0.755014893123375	0.755681918620067	0.522871817950645	0.550088967066523	1	0.903614457831325	0.3125	0.565499632715706	0.581597824884594	5.2127396952002e-08
0.3	0.122999761165512	0.896969696969697	0.705882352941177	0.137258180353472	0.557840011620337	0.737344518776753	0.255620751978078	0.335437426948508	1	0.897590361445783	0.235294117647059	0.487246934264261	0.497499740868954	2.34344340307965e-08
0.35	0.868306801736614	0.91566265060241	0.5	0.316439225630468	0.531176436270144	0.317578139877258	0.416835556234347	0.504829935948907	0.804020100502513	0.91566265060241	0.0714285714285714	0.452771685655165	0.371244415750697	1.18314126786612e-07
0.4	1	0.975460122699387	0.5	0.522930112822335	0.499192954742125	0.584673354997165	0.195348770768839	0.395431714374784	0	0.975903614457831	0	0.108998191143609	0.401866583538961	7.63640182326287e-40
