# Supplementary material for: Fitting Gaussian mixture models on incomplete data
Source: BMC Bioinformatics. 2022 Jun 1;23:208. doi: 10.1186/s12859-022-04740-9 (PMC9158227; doi:10.1186/s12859-022-04740-9)
Supplement: Supplementary file 2 — Additional file 2. Replication scripts and benchmark data. [file 12859_2022_4740_MOESM2_ESM.zip › Supplementary_Data1_archive/Supplementary_Data1/Benchmark_results/GWAS_2/Benchmark_23.csv]

	GMM_filtered	GMM_filtered_fraction	GMM_fraction_complete	GMM	missForest	KNN	MICE	MixAll	MICE_filtered	MICE_filtered_fraction	MICE_fraction_complete	mean	median	entropy_treshold_gmm
0	1	0	1	1	1	1	1	0.659137240584014	1	0	1	1	1	0.0877957395217058
0.05	1	0.963855421686747	0.833333333333333	0.96244999061903	0.945513677740991	0.945692544072531	0.949005024146973	0.665650664018986	1	0.963855421686747	0.666666666666667	0.645638616282164	0.645638616282164	1.54189504065199e-35
0.1	NA	NA	NA	NA	0.930870796098925	0.594176633257113	0.768010978213502	0.644655105309345	1	0.94578313253012	0.444444444444444	0.906428146850711	0.887931043754367	NA
0.15	1	0.96969696969697	1	0.15683666839012	0.749243718870032	NA	0.60007362810599	0.598108585168676	1	0.969879518072289	0.6	NA	NA	6.90571424246592e-27
0.2	1	0.975903614457831	0.5	0.266100953992343	0.729651171534235	0.546070910957304	0.57457279686903	0.62177501328933	1	0.975903614457831	0.25	NA	0.28080883441057	4.6349602594304e-18
0.25	0.413793103448276	0.922077922077922	0.333333333333333	0.234629435455791	0.747166298037563	0.478289389906077	0.379753974788271	0.531732498501299	1	0.921686746987952	0.230769230769231	0.315077416533229	0.5477901138227	1.21140717787368e-09
0.3	0.529308825537091	0.753012048192771	0.317073170731707	0.232283614865363	0.474315676012157	0.445183329879562	0.222730956734355	0.537740572477336	0.756358450202044	0.753012048192771	0.292682926829268	NA	NA	0.000924999887289866
0.35	0.0963855421686747	0.918032786885246	0	0.156240745182371	0.491378913771912	0.430926487091518	0.330731023240363	0.390638869316448	0.736842105263158	0.921686746987952	0.230769230769231	0.265794692691764	0.324944368019292	1.82301793858163e-06
0.4	0.327018943170489	0.915966386554622	0.1	0.215296677958757	0.700065343841162	0.304070621349089	0.438076936852084	0.491420633066474	0.769230769230769	0.921686746987952	0.153846153846154	NA	0.345097289269109	0.000106260111634737
