# Supplementary material for: Fitting Gaussian mixture models on incomplete data
Source: BMC Bioinformatics. 2022 Jun 1;23:208. doi: 10.1186/s12859-022-04740-9 (PMC9158227; doi:10.1186/s12859-022-04740-9)
Supplement: Supplementary file 2 — Additional file 2. Replication scripts and benchmark data. [file 12859_2022_4740_MOESM2_ESM.zip › Supplementary_Data1_archive/Supplementary_Data1/Benchmark_results/GWAS_2/Benchmark_24.csv]

	GMM_filtered	GMM_filtered_fraction	GMM_fraction_complete	GMM	missForest	KNN	MICE	MixAll	MICE_filtered	MICE_filtered_fraction	MICE_fraction_complete	mean	median	entropy_treshold_gmm
0	1	0	1	1	1	1	1	0.659137240584014	1	0	1	1	1	0.0877957395217058
0.05	1	0.0963855421686747	0.806666666666667	0.967800004007607	0.965742224679751	0.982680951597085	0.950896141578732	0.593507603171702	1	0.0963855421686747	0.793333333333333	0.967800004007607	0.967800004007607	0.0376441409989239
0.1	0.320795400095831	0.797101449275362	0.607142857142857	0.297343621412312	0.831638747607011	0.838257458510006	0.809246970639486	0.58214712229548	1	0.801204819277108	0.636363636363636	0.749364089329675	0.770222800536015	7.75970344915307e-07
0.15	0.898659381155092	0.806451612903226	0.6	0.253681718592118	0.780643876743	0.62599677827386	0.333606359485265	0.390299540971042	1	0.807228915662651	0.40625	0.672902965206022	0.689408892690675	0.000157355678123246
0.2	0.816303109520323	0.36144578313253	0.339622641509434	0.429887028284327	0.805225545425362	0.51263181297135	0.767865056674598	0.597857662258393	0.908296449797868	0.36144578313253	0.349056603773585	0.535743754389257	0.649181158935455	0.36732328602538
0.25	1	0.981927710843373	0.666666666666667	0.34250485547908	0.717332511867642	0.434957233304337	0.371185356252475	0.555527303419432	1	0.981927710843373	0.333333333333333	0.257762601583554	0.280565053216021	3.33256756810618e-23
0.3	1	0.987730061349693	0	0.133752612323874	0.593866874495204	0.608442530356882	0.251557045588083	0.54854344895013	1	0.987951807228916	0	0.281920990420192	0.211046681700783	1.14271204388158e-10
0.35	0	0.940298507462687	0	0.32544444042611	0.56997124537694	0.46003407076524	0.481998349727121	0.558273403719713	0.150442477876106	0.94578313253012	0	0.378726428267375	0.462176379545815	5.32177449840556e-14
0.4	1	0.981818181818182	0	0.311203435373786	0.451410704452204	0.36940140493222	0.219031412339275	0.333798208543747	1	0.981927710843373	0	0.248992320249194	0.280276271698019	4.24322728149467e-20
