# Supplementary material for: Fitting Gaussian mixture models on incomplete data
Source: BMC Bioinformatics. 2022 Jun 1;23:208. doi: 10.1186/s12859-022-04740-9 (PMC9158227; doi:10.1186/s12859-022-04740-9)
Supplement: Supplementary file 2 — Additional file 2. Replication scripts and benchmark data. [file 12859_2022_4740_MOESM2_ESM.zip › Supplementary_Data1_archive/Supplementary_Data1/Benchmark_results/GWAS_2/Benchmark_26.csv]

	GMM_filtered	GMM_filtered_fraction	GMM_fraction_complete	GMM	missForest	KNN	MICE	MixAll	MICE_filtered	MICE_filtered_fraction	MICE_fraction_complete	mean	median	entropy_treshold_gmm
0	1	0	1	1	1	1	1	0.659137240584014	1	0	1	1	1	0.0877957395217058
0.05	1	0.939759036144578	0.7	0.904900512003245	0.908991433932911	0.922667690799791	0.558906658952122	0.721161790965485	1	0.939759036144578	0.7	0.904514516538267	0.885579276533271	5.26089834376939e-23
0.1	1	0.795180722891566	0.617647058823529	0.898546492422959	0.840820780346607	0.914198168597627	0.920309389947372	0.611921396348634	1	0.795180722891566	0.617647058823529	0.875092227380761	0.894992595540841	1.37462931098188e-06
0.15	0.416666666666667	0.9375	0.857142857142857	0.645131923242268	0.853165577991151	0.894992595540841	0.366001865699519	0.613342756738987	1	0.939759036144578	0.3	0.785198552956487	0.809063465712547	2.09644677418602e-11
0.2	0.158929499393729	0.832298136645963	0.555555555555556	0.0940241896570334	0.887065987297492	0.563786364504424	0.449300710705727	0.611601784459348	1	0.837349397590361	0.444444444444444	0.46727533908706	0.546696942777152	2.72859443918921e-05
0.25	0.829576194770063	0.909090909090909	0.333333333333333	0.528264240438845	0.818750998885457	0.511045299976275	0.597279193408098	0.622164316543498	1	0.909638554216867	0.333333333333333	0.67437307042984	0.643877656263231	5.5627082013142e-08
0.3	0.274750178216233	0.469879518072289	0.272727272727273	0.218566991466758	0.723550367997921	0.614641874609039	0.476267123404139	0.514586562022277	0.873036085593969	0.469879518072289	0.227272727272727	0.583017956442127	0.643422014951208	0.443090845927115
0.35	0.489399293286219	0.877697841726619	0.117647058823529	0.241804326566279	0.480689793253377	0.602118630614059	0.135051935716275	0.39480393584467	0.497919712133138	0.879518072289157	0.15	0.208833495717616	0.244445336840789	0.000152661053119938
0.4	1	0.961538461538462	0	0.300643829047216	0.529006555216625	0.205330174931294	0.282674570786923	0.272301517519439	1	0.969879518072289	0	0.211298309889012	0.412083624446606	9.45975897278325e-21
