# Supplementary material for: Fitting Gaussian mixture models on incomplete data
Source: BMC Bioinformatics. 2022 Jun 1;23:208. doi: 10.1186/s12859-022-04740-9 (PMC9158227; doi:10.1186/s12859-022-04740-9)
Supplement: Supplementary file 2 — Additional file 2. Replication scripts and benchmark data. [file 12859_2022_4740_MOESM2_ESM.zip › Supplementary_Data1_archive/Supplementary_Data1/Benchmark_results/GWAS_2/Benchmark_27.csv]

	GMM_filtered	GMM_filtered_fraction	GMM_fraction_complete	GMM	missForest	KNN	MICE	MixAll	MICE_filtered	MICE_filtered_fraction	MICE_fraction_complete	mean	median	entropy_treshold_gmm
0	1	0	1	1	1	1	1	0.659137240584014	1	0	1	1	1	0.0877957395217058
0.05	0.668156424581006	0.801204819277108	0.787878787878788	0.278063133242432	0.932537300296616	0.965742224679751	0.922444970969896	0.625323439845593	1	0.801204819277108	0.818181818181818	0.908919619830378	0.908919619830378	2.83250642713472e-07
0.1	NA	NA	NA	NA	0.849362893641872	0.566079777017791	0.852054702270462	0.604498374591366	0.958531429658128	0.301204819277108	0.629310344827586	0.479751889747545	0.798629875808764	NA
0.15	0	0.939759036144578	0.8	0.217793536485804	0.83301416858858	0.893940203300288	0.858664423922214	0.628156719651662	1	0.939759036144578	0.5	0.878063765341159	0.85476857386461	1.87103755872618e-21
0.2	0.482758620689655	0.933823529411765	0.444444444444444	0.416123690103089	0.819959688465397	0.79949282241274	0.545386723749257	0.542931145103719	1	0.933734939759036	0.272727272727273	0.287756112663655	0.69340440250894	3.65025558245743e-07
0.25	0.635416666666667	0.850467289719626	0.125	0.234675156946531	0.549489703885273	0.754966266747892	0.637785441517115	0.504076229652711	1	0.855421686746988	0.416666666666667	NA	0.221499019412785	0.0133583866054185
0.3	0	0.963855421686747	0.666666666666667	0.14285036325408	0.563188376884503	0.532235072172237	0.316308647491122	0.497924377509135	1	0.963855421686747	0.166666666666667	0.168169723914809	0.168169723914809	3.83671241284954e-22
0.35	0.541807434165965	0.678787878787879	0.30188679245283	0.296117699873124	0.542843426465976	0.321671162266132	0.471078436690198	0.252009865449216	0.899219820474819	0.680722891566265	0.245283018867925	0.169969768004558	0.0972544834864776	0.0555918924852196
0.4	1	0.955696202531646	0.571428571428571	0.541450120580071	0.379279632833528	0.442247108854159	0.25496707136777	0.408490121827403	1	0.957831325301205	0	0.207854196799978	0.28265930927143	2.50443369549395e-17
