# Supplementary material for: Fitting Gaussian mixture models on incomplete data
Source: BMC Bioinformatics. 2022 Jun 1;23:208. doi: 10.1186/s12859-022-04740-9 (PMC9158227; doi:10.1186/s12859-022-04740-9)
Supplement: Supplementary file 2 — Additional file 2. Replication scripts and benchmark data. [file 12859_2022_4740_MOESM2_ESM.zip › Supplementary_Data1_archive/Supplementary_Data1/Benchmark_results/GWAS_2/Benchmark_28.csv]

	GMM_filtered	GMM_filtered_fraction	GMM_fraction_complete	GMM	missForest	KNN	MICE	MixAll	MICE_filtered	MICE_filtered_fraction	MICE_fraction_complete	mean	median	entropy_treshold_gmm
0	1	0	1	1	1	1	1	0.659137240584014	1	0	1	1	1	0.0877957395217058
0.05	1	0.0903614457831325	0.821192052980132	0.932537300296616	0.91634517577592	1	0.932334229449818	0.615622864960345	0.963282073215108	0.0903614457831325	0.80794701986755	0.929072204502612	0.893220637518876	0.0801043676185357
0.1	1	0.855421686746988	0.541666666666667	0.580091194970162	0.86616791528321	0.85863589622104	0.770311714211632	0.576833117766893	1	0.855421686746988	0.583333333333333	0.875092227380761	0.859181251312625	5.12707828708161e-10
0.15	0.358797573083287	0.727272727272727	0.6	0.206495131052645	0.804113904263304	0.886847006401869	0.73997375147556	0.535301703909424	0.9129551096189	0.728915662650602	0.466666666666667	0.76321187563792	0.765835621969153	0.00280365311661477
0.2	0.0769230769230769	0.921052631578947	0.222222222222222	0.247073328711537	0.745197507694491	0.55173143211025	0.52669703532916	0.523914325201879	1	0.921686746987952	0.461538461538462	0.624826472453335	0.640824821546951	6.44899246143459e-05
0.25	0.705320600272851	0.903614457831325	0.625	0.276968565599977	0.806950405636738	0.811327926101995	0.477733127614038	0.586119479004119	1	0.903614457831325	0.1875	0.468264928032367	0.510808126648139	1.96797739760553e-14
0.3	0.753799212210086	0.71830985915493	0.05	0.142619993142312	0.501012797717561	0.701601697671367	0.200637037172294	0.573608505015926	0.821340117980817	0.72289156626506	0.173913043478261	0.439992828852159	0.493720620951865	0.00426300383066762
0.35	1	0.944827586206897	0	0.26433745994845	0.515160364401233	0.328671596398705	0.354654085352777	0.238929511587856	1	0.94578313253012	0	0.450251016260813	0.439432944060682	3.55959682167939e-24
0.4	0.942886027153938	0.699029126213592	0	0.249057438731037	0.439754910489636	0.520189854047738	0.276943495026296	0.378961789534707	0.797794500121372	0.704819277108434	0.102040816326531	0.23656866463924	0.375045171601099	0.0465862871523882
