# Supplementary material for: Fitting Gaussian mixture models on incomplete data
Source: BMC Bioinformatics. 2022 Jun 1;23:208. doi: 10.1186/s12859-022-04740-9 (PMC9158227; doi:10.1186/s12859-022-04740-9)
Supplement: Supplementary file 2 — Additional file 2. Replication scripts and benchmark data. [file 12859_2022_4740_MOESM2_ESM.zip › Supplementary_Data1_archive/Supplementary_Data1/Benchmark_results/GWAS_2/Benchmark_30.csv]

	GMM_filtered	GMM_filtered_fraction	GMM_fraction_complete	GMM	missForest	KNN	MICE	MixAll	MICE_filtered	MICE_filtered_fraction	MICE_fraction_complete	mean	median	entropy_treshold_gmm
0	1	0	1	1	1	1	1	0.659137240584014	1	0	1	1	1	0.0877957395217058
0.05	1	0.957831325301205	0.857142857142857	0.655052618783724	0.655052618783724	0.641624569740708	0.587741437126973	0.673143086113798	1	0.957831325301205	0.857142857142857	0.638976103323487	0.661122644342419	3.37296421758318e-37
0.1	NA	NA	NA	NA	0.896376860821338	0.641518643030358	0.873461874518864	0.62620349115302	1	0.939759036144578	0.5	0.851587221549513	0.835742229470985	NA
0.15	0.347809424608536	0.475609756097561	0.116279069767442	0.334899920912244	0.758311189599059	0.601203634492653	0.64108526871042	0.597860434597363	1	0.475903614457831	0.505747126436782	0.772540137619955	0.75481758042844	0.123047117498474
0.2	1	0.969879518072289	0.4	0.590250277707976	0.435566865049568	0.513531914956354	0.457003869736686	0.452918241548808	1	0.969879518072289	0.4	0.687193701357872	0.685474787756444	2.44445820489806e-22
0.25	0.126984126984127	0.915384615384615	0.363636363636364	0.203504884106336	0.254917919601719	0.249121705283195	0.241159190716437	0.535330726146132	1	0.91566265060241	0.285714285714286	0.256950636302842	0.262024317744925	7.30449030807221e-07
0.3	0	0.987261146496815	1	0.10034877529221	0.332092486057979	0.51277829369033	0.141882030469252	0.380398901744892	1	0.987951807228916	0	0.316607636954303	0.2930645027415	1.2786385914979e-17
0.35	1	0.981818181818182	0.333333333333333	0.200407395942894	0.440456880102223	0.363601826584422	0.263866566976335	0.338589660716751	1	0.981927710843373	0	0.142306296436107	0.16143303829319	1.30248654828372e-21
0.4	0	0.973856209150327	0	0.0484324559312998	NA	0.36609334668463	0.393996247654784	0.342890729206584	1	0.975903614457831	0	NA	NA	1.01794122679876e-36
