# Supplementary material for: Fitting Gaussian mixture models on incomplete data
Source: BMC Bioinformatics. 2022 Jun 1;23:208. doi: 10.1186/s12859-022-04740-9 (PMC9158227; doi:10.1186/s12859-022-04740-9)
Supplement: Supplementary file 2 — Additional file 2. Replication scripts and benchmark data. [file 12859_2022_4740_MOESM2_ESM.zip › Supplementary_Data1_archive/Supplementary_Data1/Benchmark_results/GWAS_2/Benchmark_31.csv]

	GMM_filtered	GMM_filtered_fraction	GMM_fraction_complete	GMM	missForest	KNN	MICE	MixAll	MICE_filtered	MICE_filtered_fraction	MICE_fraction_complete	mean	median	entropy_treshold_gmm
0	1	0	1	1	1	1	1	0.659137240584014	1	0	1	1	1	0.0877957395217058
0.05	1	0.0783132530120482	0.823529411764706	0.982680951597085	0.91790616376383	0.947421735350543	0.886788145803146	0.701426671442435	1	0.0783132530120482	0.823529411764706	0.942518338802607	0.922653399480224	0.084050577909241
0.1	1	0.132530120481928	0.6875	0.925704720683314	0.877282622896533	0.942518338802607	0.87058598065615	0.580513221310408	0.976824317763109	0.132530120481928	0.680555555555556	0.888125272400774	0.888125272400774	0.103973987719446
0.15	NA	NA	NA	NA	0.881223032007646	0.572194466418177	0.910614355416083	0.502886042670372	1	0.397590361445783	0.57	0.843139600031986	0.823749726988988	NA
0.2	0.293577981651376	0.933734939759036	0.636363636363636	0.431944022033899	0.744654827410711	0.565271729213424	0.692987742695626	0.56073834362017	1	0.933734939759036	0.272727272727273	0.482602118801479	0.450678850229276	7.63918384351416e-13
0.25	1	0.951807228915663	0.5	0.422811665449283	0.795901739777847	0.779399205758266	0.495437173249977	0.565273930755578	1	0.951807228915663	0.25	0.397680474223566	0.654924770396905	4.19092446593835e-24
0.3	0.293631661195169	0.789156626506024	0.371428571428571	0.153281937403383	0.70833928553709	0.553987833745174	0.605692534494429	0.495984736079734	0.895678387412405	0.789156626506024	0.257142857142857	0.527600334735994	0.547243003286673	0.00151383181595862
0.35	0.378779235596121	0.782178217821782	0	0.204955901581821	0.470904302606786	0.529143825812004	0.308131136836517	0.49903552922337	0.894359138836547	0.789156626506024	0.114285714285714	0.180127394375412	NA	0.0816189014710859
0.4	-0.5	0.973913043478261	0	0.129154803950107	0.364494385118687	0.470025536653206	0.241058791924667	0.461956974206772	1	0.975903614457831	0	0.181053831115119	NA	1.11467883732329e-10
