# Supplementary material for: Fitting Gaussian mixture models on incomplete data
Source: BMC Bioinformatics. 2022 Jun 1;23:208. doi: 10.1186/s12859-022-04740-9 (PMC9158227; doi:10.1186/s12859-022-04740-9)
Supplement: Supplementary file 2 — Additional file 2. Replication scripts and benchmark data. [file 12859_2022_4740_MOESM2_ESM.zip › Supplementary_Data1_archive/Supplementary_Data1/Benchmark_results/GWAS_2/Benchmark_33.csv]

	GMM_filtered	GMM_filtered_fraction	GMM_fraction_complete	GMM	missForest	KNN	MICE	MixAll	MICE_filtered	MICE_filtered_fraction	MICE_fraction_complete	mean	median	entropy_treshold_gmm
0	1	0	1	1	1	1	1	0.659137240584014	1	0	1	1	1	0.0877957395217058
0.05	0.850515463917526	0.775193798449612	0.862068965517241	0.627106300263439	0.979615365272451	0.965522678814907	0.813689076837641	0.631659737933688	1	0.77710843373494	0.891891891891892	0.94240687101496	0.94240687101496	3.49804762864908e-06
0.1	NA	NA	NA	NA	0.947421735350543	0.947421735350543	0.836872243379874	0.619459637177318	0.979155560859623	0.313253012048193	0.657894736842105	0.850245163773203	0.870469289565889	NA
0.15	0.307692307692308	0.963855421686747	0.666666666666667	0.247181072937784	0.818591291334511	0.71810598048723	0.320437892632257	0.553397249886368	0.347826086956522	0.963855421686747	0.5	0.521641973683751	0.522075968119265	7.01578078237569e-12
0.2	-0.0714285714285714	0.96969696969697	0.6	0.209258725018161	0.676516470320688	0.781106085781319	0.522304166952168	0.544769995168619	1	0.969879518072289	0.4	0.779701096820408	0.783685814179941	6.94942603874793e-07
0.25	1	0.933734939759036	0.545454545454545	0.15252398579417	0.74958465845982	0.666491484739518	0.434580308075461	0.543938643963424	0.635761589403974	0.933734939759036	0	0.210422299389938	0.213178940522938	1.17261433938543e-09
0.3	0.511103151862464	0.909090909090909	0.466666666666667	0.224905226566797	0.623475044413325	0.624814153560731	0.686628084148141	0.501563815616713	0.974765681326604	0.909638554216867	0.4	0.452079607800452	0.526782018440033	0.000852156035529502
0.35	1	0.950617283950617	0	0.221416383912657	0.604042739675831	0.335927277752719	0.563277830269241	0.469350247824562	0.461538461538462	0.951807228915663	0	0.166982078403541	0.285251515919537	1.23940736067868e-08
0.4	0	0.942675159235669	0.111111111111111	0.20860660090531	0.519426245117062	0.266339509938152	0.409035207271652	0.504121959533373	1	0.94578313253012	0	0.191762169181335	0.192063447291253	2.08554235539602e-20
