# Supplementary material for: Fitting Gaussian mixture models on incomplete data
Source: BMC Bioinformatics. 2022 Jun 1;23:208. doi: 10.1186/s12859-022-04740-9 (PMC9158227; doi:10.1186/s12859-022-04740-9)
Supplement: Supplementary file 2 — Additional file 2. Replication scripts and benchmark data. [file 12859_2022_4740_MOESM2_ESM.zip › Supplementary_Data1_archive/Supplementary_Data1/Benchmark_results/GWAS_2/Benchmark_34.csv]

	GMM_filtered	GMM_filtered_fraction	GMM_fraction_complete	GMM	missForest	KNN	MICE	MixAll	MICE_filtered	MICE_filtered_fraction	MICE_fraction_complete	mean	median	entropy_treshold_gmm
0	1	0	1	1	1	1	1	0.659137240584014	1	0	1	1	1	0.0877957395217058
0.05	1	0.789156626506024	0.742857142857143	0.95017811565356	0.933244427767165	0.984915808197388	0.933244427767165	0.672809037680006	1	0.789156626506024	0.857142857142857	0.95017811565356	0.95017811565356	2.10145998391856e-06
0.1	0.979002356873155	0.162650602409639	0.712230215827338	0.920309389947372	0.884041781560806	0.906500256303489	0.882476354400994	0.601340175117789	0.981827041697333	0.162650602409639	0.661870503597122	0.886141698146845	0.866094453781281	0.0534482311329788
0.15	1	0.939759036144578	0.6	0.653260087179167	0.772149653361709	0.582547070375966	0.516182306036711	0.629907170698156	1	0.939759036144578	0.4	0.803755385590975	0.803755385590975	5.13267139686573e-23
0.2	0.534059349780208	0.36986301369863	0.402173913043478	0.278053809154405	0.721538305094147	0.803184829188105	0.69253415865101	0.592085125284646	0.964309865504546	0.367469879518072	0.40952380952381	0.734999748541862	0.737579772250807	0.323943393458853
0.25	0.807768313458262	0.496062992125984	0.0634920634920635	0.469638703869865	0.792392779823538	0.478495781361888	0.625572218400024	0.513945504844287	0.882551703610059	0.5	0.337349397590361	0.275104284302357	0.290696197698478	0.303544820755862
0.3	-0.0155440414507771	0.873493975903614	0.380952380952381	0.130620520866351	0.725436757967762	0.40782745552852	0.217984861701641	0.640730394425282	1	0.873493975903614	0.285714285714286	0.294292738922014	0.509193887252202	0.000109205378467048
0.35	0.674698795180723	0.945454545454545	0.111111111111111	0.266387005211532	0.360446876871612	0.308942445100419	0.401874299119156	0.320684712140593	1	0.94578313253012	0.111111111111111	0.427262018398258	0.319390225367606	2.32086041329416e-18
0.4	1	0.967741935483871	0	0.211299860798078	0.627744279778923	0.442784198267261	0.244917910796107	0.456716425768256	1	0.969879518072289	0	0.316951399080772	0.212100594472796	3.49470286959851e-19
