# Supplementary material for: Fitting Gaussian mixture models on incomplete data
Source: BMC Bioinformatics. 2022 Jun 1;23:208. doi: 10.1186/s12859-022-04740-9 (PMC9158227; doi:10.1186/s12859-022-04740-9)
Supplement: Supplementary file 2 — Additional file 2. Replication scripts and benchmark data. [file 12859_2022_4740_MOESM2_ESM.zip › Supplementary_Data1_archive/Supplementary_Data1/Benchmark_results/GWAS_2/Benchmark_35.csv]

	GMM_filtered	GMM_filtered_fraction	GMM_fraction_complete	GMM	missForest	KNN	MICE	MixAll	MICE_filtered	MICE_filtered_fraction	MICE_fraction_complete	mean	median	entropy_treshold_gmm
0	1	0	1	1	1	1	1	0.659137240584014	1	0	1	1	1	0.0877957395217058
0.05	1	0.783132530120482	0.888888888888889	0.942518338802607	0.909169815372237	0.979587719979663	0.96244999061903	0.659137240584014	1	0.783132530120482	0.833333333333333	0.942518338802607	0.942518338802607	2.16705585981419e-06
0.1	NA	NA	NA	NA	0.949005024146973	0.584748380453405	0.506224424773304	0.602767660304525	1	0.807228915662651	0.65625	0.882100900994562	0.812931941785568	NA
0.15	-0.153846153846154	0.969879518072289	0.8	0.248073591492272	0.84962642462555	0.907300242241152	0.765165554842029	0.580802177845661	1	0.969879518072289	0.6	0.76751049110058	0.74980032207246	2.46650412245017e-17
0.2	0.598337950138504	0.789156626506024	0.6	0.260133055456267	0.802933476605141	0.844765238118362	0.790043635073381	0.580919068716494	1	0.789156626506024	0.571428571428571	0.720925785037925	0.742068858025894	3.9235755360839e-05
0.25	1	0.867469879518072	0.545454545454545	0.361135047312995	0.725625125847201	0.764987176956512	0.447073584991842	0.492923762339093	1	0.867469879518072	0.545454545454545	0.664157323619796	0.70075758159371	7.93908436599978e-07
0.3	0	0.933734939759036	0.545454545454545	0.225113617678782	0.594947102758812	0.694778453658752	0.358837087548852	0.497318184293615	1	0.933734939759036	0.454545454545455	0.300232404255663	0.452178272938174	2.1908817990359e-16
0.35	0.884056363031177	0.878787878787879	0.25	0.438459275499811	0.291891648279366	0.368972848350558	0.426123109308413	0.596002378142647	1	0.879518072289157	0.2	0.11323139442607	0.127811365601249	4.36892338135038e-08
0.4	0.461538461538462	0.949367088607595	0.125	0.172351422617471	0.475564374729885	0.600758306185333	0.22492016376637	0.517846130666316	1	0.951807228915663	0.375	0.114386327225422	0.445235149140465	2.12784622148319e-08
