# Supplementary material for: Fitting Gaussian mixture models on incomplete data
Source: BMC Bioinformatics. 2022 Jun 1;23:208. doi: 10.1186/s12859-022-04740-9 (PMC9158227; doi:10.1186/s12859-022-04740-9)
Supplement: Supplementary file 2 — Additional file 2. Replication scripts and benchmark data. [file 12859_2022_4740_MOESM2_ESM.zip › Supplementary_Data1_archive/Supplementary_Data1/Benchmark_results/GWAS_2/Benchmark_36.csv]

	GMM_filtered	GMM_filtered_fraction	GMM_fraction_complete	GMM	missForest	KNN	MICE	MixAll	MICE_filtered	MICE_filtered_fraction	MICE_fraction_complete	mean	median	entropy_treshold_gmm
0	1	0	1	1	1	1	1	0.659137240584014	1	0	1	1	1	0.0877957395217058
0.05	1	0.210843373493976	0.801526717557252	0.979615365272451	0.979587719979663	0.967800004007607	0.95952238017797	0.595355853938298	1	0.210843373493976	0.847328244274809	0.944477336556344	0.942269838656951	0.0220530478743951
0.1	0.835404923774782	0.228915662650602	0.6328125	0.610596321685311	0.803010062380047	0.786118399664735	0.834570825859026	0.589944197576055	1	0.228915662650602	0.6875	0.834538854517881	0.816243413166431	0.0543898840998804
0.15	0.427292274935967	0.282258064516129	0.280898876404494	0.119561317892052	0.886708091354852	0.891321062056555	0.814053184645053	0.611529599313073	0.959974590291194	0.27710843373494	0.483333333333333	0.898926665569321	0.894495564945362	0.329228920882034
0.2	1	0.890909090909091	0.333333333333333	0.383888415072373	0.805225545425362	0.826743898302257	0.686007915946531	0.58506657192609	1	0.891566265060241	0.388888888888889	0.222985029695687	0.780189206884845	2.21130132028833e-05
0.25	0.240317775571003	0.927007299270073	0.5	0.0510383669034349	0.706294775519964	0.57883013496415	0.506928702044893	0.556103522259857	1	0.933734939759036	0.272727272727273	0.603574604014927	0.635640767905026	9.6879304636385e-06
0.3	0.244947002531863	0.789156626506024	0.485714285714286	0.204506830012562	0.43550385201172	0.378871114822285	0.257437455280686	0.588867183409764	0.60564285058784	0.789156626506024	0.257142857142857	0.22971010080803	0.220955101237539	0.0064975961310848
0.35	-0.428571428571429	0.968354430379747	0.6	0.130548897412595	0.25244653014377	0.508747141708128	0.354961832061069	0.417969161893512	1	0.969879518072289	0	NA	NA	1.27917499293089e-23
0.4	0.634146341463415	0.939024390243902	0.5	0.143002530443096	0.250279228822461	0.12356588681222	0.647342995169082	0.351335082705281	0.601769911504425	0.939759036144578	0.2	NA	NA	1.45187954517004e-11
