# Supplementary material for: Fitting Gaussian mixture models on incomplete data
Source: BMC Bioinformatics. 2022 Jun 1;23:208. doi: 10.1186/s12859-022-04740-9 (PMC9158227; doi:10.1186/s12859-022-04740-9)
Supplement: Supplementary file 2 — Additional file 2. Replication scripts and benchmark data. [file 12859_2022_4740_MOESM2_ESM.zip › Supplementary_Data1_archive/Supplementary_Data1/Benchmark_results/GWAS_2/Benchmark_37.csv]

	GMM_filtered	GMM_filtered_fraction	GMM_fraction_complete	GMM	missForest	KNN	MICE	MixAll	MICE_filtered	MICE_filtered_fraction	MICE_fraction_complete	mean	median	entropy_treshold_gmm
0	1	0	1	1	1	1	1	0.659137240584014	1	0	1	1	1	0.0877957395217058
0.05	0.949203259220218	0.771084337349398	0.684210526315789	0.668867333758205	1	1	0.683066115278233	0.653031015937535	1	0.771084337349398	0.763157894736842	0.668867333758205	1	5.84633406178047e-07
0.1	1	0.783132530120482	0.583333333333333	0.942518338802607	0.925941590646192	0.609604489792516	0.887360865820793	0.594065339464556	1	0.783132530120482	0.611111111111111	0.850048389412274	0.831305109459417	3.09387435930908e-06
0.15	0.702479338842975	0.855421686746988	0.625	0.733132572560929	0.89813652174574	0.900088889844987	0.840206269335412	0.580130114379052	1	0.855421686746988	0.541666666666667	0.563848978687028	0.563848978687028	1.97592285861979e-06
0.2	0.358273738957513	0.668674698795181	0.545454545454545	0.205517500466401	0.395825749619646	0.463060385366732	0.583347565274214	0.582248581497387	1	0.668674698795181	0.454545454545455	0.460701925292898	0.482766375031	0.0532292564399997
0.25	0.969007256237627	0.612121212121212	0.40625	0.299943834846264	0.617541487353073	0.596480628913234	0.383386645716275	0.562805182454082	0.941141307575068	0.614457831325301	0.40625	0.237559847813994	NA	0.0031552946252154
0.3	1	0.963855421686747	0.333333333333333	0.563940896099076	0.526565029096111	0.588476780376125	0.181912964927659	0.539928825303971	0.864864864864865	0.963855421686747	0.166666666666667	0.113565370782185	0.128163351551628	1.94943274073937e-29
0.35	0.177545691906005	0.928571428571429	0.1	0.155898228156272	0.518046314613131	0.471957869814708	0.240196424322328	0.493082904834991	1	0.933734939759036	0.181818181818182	0.280038468079755	0.336989140010212	2.72854303865976e-08
0.4	1	0.961538461538462	0.333333333333333	0.332230964162283	0.363292183427084	0.521662051212331	0.146160379862716	0.412863267153641	1	0.963855421686747	0.333333333333333	0.217952647934388	0.273157936573749	1.28700130454232e-09
