# Supplementary material for: Fitting Gaussian mixture models on incomplete data
Source: BMC Bioinformatics. 2022 Jun 1;23:208. doi: 10.1186/s12859-022-04740-9 (PMC9158227; doi:10.1186/s12859-022-04740-9)
Supplement: Supplementary file 2 — Additional file 2. Replication scripts and benchmark data. [file 12859_2022_4740_MOESM2_ESM.zip › Supplementary_Data1_archive/Supplementary_Data1/Benchmark_results/GWAS_2/Benchmark_39.csv]

	GMM_filtered	GMM_filtered_fraction	GMM_fraction_complete	GMM	missForest	KNN	MICE	MixAll	MICE_filtered	MICE_filtered_fraction	MICE_fraction_complete	mean	median	entropy_treshold_gmm
0	1	0	1	1	1	1	1	0.659137240584014	1	0	1	1	1	0.0877957395217058
0.05	0.432536315944388	0.108527131782946	0.730434782608696	0.642034166758011	0.979587719979663	1	0.962333416315169	0.640854353240798	1	0.108433734939759	0.804054054054054	0.900999689296703	0.900999689296703	0.0393099902307678
0.1	1	0.963855421686747	0.5	0.83626983576391	0.611970928476319	0.642894511932653	0.851680849062813	0.684341790918164	1	0.963855421686747	0.833333333333333	0.561672953405335	0.575660630973433	7.40617039918786e-51
0.15	1	0.963855421686747	0.5	0.667601684084752	0.575230516407413	0.597418875654365	0.174672553224304	0.587031480925654	1	0.963855421686747	0.5	0.798316611397319	0.81766716413159	1.50456657847774e-12
0.2	0.117647058823529	0.951612903225806	0.166666666666667	0.251042029372709	0.587613852636153	0.672526932485667	0.626526259739404	0.575603564926505	1	0.957831325301205	0.571428571428571	0.26447376850348	0.568140328643891	8.10230602432854e-10
0.25	0	0.957831325301205	0.571428571428571	0.25567830813481	0.618092420938321	0.542284099691538	0.22762063948917	0.487457131153035	1	0.957831325301205	0.428571428571429	0.638947143571933	0.644106104126457	1.44672147682755e-24
0.3	1	0.945454545454545	0.333333333333333	0.305164033914192	0.690168871188829	0.490337498583297	0.0655105280840258	0.528433440733651	0.942307692307692	0.94578313253012	0.333333333333333	0.509629936879812	0.599846950759943	8.34635104376218e-26
0.35	0.57275721759349	0.894366197183099	0.133333333333333	0.179557213820722	0.41891017887835	0.31147681942995	0.32752907656206	0.47587348363796	0.583916083916084	0.897590361445783	0.352941176470588	0.410574164817032	0.490685213458693	1.10511242156834e-05
0.4	0.856596287374238	0.778846153846154	0	0.228409533420015	0.347619614094047	0.425192264017454	0.175093897781461	0.355260261429913	0.469557599649584	0.783132530120482	0.138888888888889	0.158277626822533	0.174436271203533	0.0142386739282718
