# Supplementary material for: Fitting Gaussian mixture models on incomplete data
Source: BMC Bioinformatics. 2022 Jun 1;23:208. doi: 10.1186/s12859-022-04740-9 (PMC9158227; doi:10.1186/s12859-022-04740-9)
Supplement: Supplementary file 2 — Additional file 2. Replication scripts and benchmark data. [file 12859_2022_4740_MOESM2_ESM.zip › Supplementary_Data1_archive/Supplementary_Data1/Benchmark_results/GWAS_2/Benchmark_40.csv]

	GMM_filtered	GMM_filtered_fraction	GMM_fraction_complete	GMM	missForest	KNN	MICE	MixAll	MICE_filtered	MICE_filtered_fraction	MICE_fraction_complete	mean	median	entropy_treshold_gmm
0	1	0	1	1	1	1	1	0.659137240584014	1	0	1	1	1	0.0877957395217058
0.05	0.706806282722513	0.951219512195122	0.5	0.644155388073414	0.667460869030897	0.965742224679751	0.965742224679751	0.662523868886246	1	0.951807228915663	0.625	0.661308458839492	0.945136503196229	4.73612219467206e-13
0.1	NA	NA	NA	NA	0.634035906071885	0.655993153073253	0.588393260333867	0.601802261361047	1	0.957831325301205	0.571428571428571	0.57655089078035	0.534527493251675	NA
0.15	0.934167530086873	0.644578313253012	0.644067796610169	0.354975423757769	0.631276316320006	0.674058623913797	0.498006361722145	0.578186821624991	0.932160668820926	0.644578313253012	0.542372881355932	0.290246692344854	0.288540131535534	0.000361993429065357
0.2	1	0.975903614457831	0.75	0.454617019241858	0.772818619245817	NA	0.236286001140637	0.40807682587866	1	0.975903614457831	1	NA	NA	2.65102603268689e-33
0.25	0.909021193530396	0.819277108433735	0.5	0.641249562523277	0.656959559415256	0.669716025805974	0.297751224147803	0.425987389997327	0.880552563208922	0.819277108433735	0.366666666666667	0.258142885423311	NA	0.000930084178416129
0.3	0.282353682520836	0.612121212121212	0.328125	0.321076534240122	0.59748206971687	0.272047049323342	0.327771986767203	0.533249596854556	0.75789370557766	0.614457831325301	0.21875	0.0859501126936177	0.354883775413505	0.155470963642308
0.35	1	0.951515151515152	0.375	0.361964549407806	0.320068059868843	0.493697101259638	0.415231758230341	0.492568713255227	0.514851485148515	0.951807228915663	0.125	0.209234020446415	0.210786425139654	2.36887777356528e-30
0.4	1	0.957055214723926	0.142857142857143	0.519445898824984	0.366021489233701	0.470492792137437	0.149459228992019	0.418406600733081	0	0.957831325301205	0	0.153083113536455	0.167551547670385	6.04377718916534e-22
