# Supplementary material for: Fitting Gaussian mixture models on incomplete data
Source: BMC Bioinformatics. 2022 Jun 1;23:208. doi: 10.1186/s12859-022-04740-9 (PMC9158227; doi:10.1186/s12859-022-04740-9)
Supplement: Supplementary file 2 — Additional file 2. Replication scripts and benchmark data. [file 12859_2022_4740_MOESM2_ESM.zip › Supplementary_Data1_archive/Supplementary_Data1/Benchmark_results/GWAS_2/Benchmark_5.csv]

	GMM_filtered	GMM_filtered_fraction	GMM_fraction_complete	GMM	missForest	KNN	MICE	MixAll	MICE_filtered	MICE_filtered_fraction	MICE_fraction_complete	mean	median	entropy_treshold_gmm
0	1	0	1	1	1	1	1	0.659137240584014	1	0	1	1	1	0.0877957395217058
0.05	1	0.77710843373494	0.783783783783784	0.984915808197388	0.962333416315169	1	0.927541795766448	0.65660788851569	1	0.77710843373494	0.783783783783784	0.967800004007607	0.927429859778337	2.03597045543126e-06
0.1	1	0.795180722891566	0.588235294117647	0.836090458721056	0.9122509904245	0.982680951597085	0.916053827066865	0.612760431987864	1	0.795180722891566	0.588235294117647	0.916345163765678	0.916345163765678	1.96676121816678e-06
0.15	1	0.850467289719626	0.125	0.300854180964799	0.925704720683314	0.925941590646192	0.544310572898798	0.541497473368135	1	0.855421686746988	0.375	0.519849599722831	0.610788700682772	3.47571098775848e-05
0.2	1	0.948387096774194	0.75	0.350340708949732	0.615890799693695	0.812991505437785	0.634623359001221	0.528597619199185	1	0.951807228915663	0.125	0.572726574004569	0.597803569661185	1.86795996053536e-10
0.25	1	0.984375	0	0.507839615040199	0.706937485865563	0.758374037359838	0.443570750036103	0.540016486365369	1	0.987951807228916	0	0.36054497295649	0.553440327645303	4.88839924026963e-26
0.3	0.0522648083623694	0.893081761006289	0.235294117647059	0.190450183636217	0.558517121625637	0.573351165442985	0.201340343905166	0.512422969321665	0.343959731543624	0.897590361445783	0.0588235294117647	0.295735951902271	0.588816190895719	0.000208999087601236
0.35	0.397260273972603	0.923611111111111	0.272727272727273	0.147060801970748	0.353137122364269	0.419030618037336	0.454796040107454	0.425590275992708	1	0.927710843373494	0.0833333333333333	0.503309149500143	0.532539640442548	1.23821660051181e-05
0.4	1	0.938650306748466	0.1	0.388571000044295	0.510697598790723	0.458304463639762	0.511199152197921	0.473967483699964	0.516129032258065	0.939759036144578	0	0.188415466971707	0.37633795333244	7.1426226018599e-17
