# Supplementary material for: Fitting Gaussian mixture models on incomplete data
Source: BMC Bioinformatics. 2022 Jun 1;23:208. doi: 10.1186/s12859-022-04740-9 (PMC9158227; doi:10.1186/s12859-022-04740-9)
Supplement: Supplementary file 2 — Additional file 2. Replication scripts and benchmark data. [file 12859_2022_4740_MOESM2_ESM.zip › Supplementary_Data1_archive/Supplementary_Data1/Benchmark_results/GWAS_2/Benchmark_6.csv]

	GMM_filtered	GMM_filtered_fraction	GMM_fraction_complete	GMM	missForest	KNN	MICE	MixAll	MICE_filtered	MICE_filtered_fraction	MICE_fraction_complete	mean	median	entropy_treshold_gmm
0	1	0	1	1	1	1	1	0.659137240584014	1	0	1	1	1	0.0877957395217058
0.05	1	0.939759036144578	0.4	0.683325149351626	0.945513677740991	0.96244999061903	0.624216334443505	0.610166872602742	1	0.939759036144578	0.6	0.887022170231404	0.887022170231404	6.44535629077096e-32
0.1	0.85506975230263	0.427710843373494	0.589473684210526	0.58006667068557	0.889115537006546	0.965742224679751	0.781610305180382	0.608886268027336	1	0.427710843373494	0.621052631578947	0.650264938547948	0.851888973086135	0.00370208036338535
0.15	0.527659574468085	0.657142857142857	0.138888888888889	0.278270202246532	0.460980002742516	0.413653840476204	0.464339726822143	0.66326205390515	0.921362174545134	0.662650602409639	0.517857142857143	0.912256018240401	0.879455369941275	0.00184567020861089
0.2	1	0.939393939393939	0.5	0.318203258492855	0.594424293230722	0.751835023499752	0.561205677890748	0.56758962321252	0.773413897280967	0.939759036144578	0.1	0.281393347011034	0.702188037037942	3.5166088253727e-18
0.25	0.726314221635355	0.698795180722892	0.42	0.206694029280904	0.505516913182932	0.775184414535224	0.597370167502864	0.499103353684963	0.972138120002087	0.698795180722892	0.32	0.616129066487174	0.647738446855237	0.0023452304019136
0.3	0.717948717948718	0.910344827586207	0.0769230769230769	0.213734075625965	0.62091011326932	0.456411902573116	0.507070148612618	0.526969407470689	0.933625091174325	0.91566265060241	0	0.599152012140643	0.566758292557408	3.98591188811864e-08
0.35	0.617218072455348	0.575	0.279411764705882	0.2592300389649	0.198702359587155	0.46771000180405	0.535149425121045	0.268690277058164	1	0.578313253012048	0.214285714285714	0.157293123841925	0.512047599967036	0.115259681123405
0.4	0.530905446040762	0.775757575757576	0.162162162162162	0.422212914504459	0.515669638996402	0.577288492120185	0.562551179231027	0.462778734952881	0.835743740504706	0.77710843373494	0.108108108108108	0.297364843239264	0.461938514326625	0.00763342127717539
