# Supplementary material for: Fitting Gaussian mixture models on incomplete data
Source: BMC Bioinformatics. 2022 Jun 1;23:208. doi: 10.1186/s12859-022-04740-9 (PMC9158227; doi:10.1186/s12859-022-04740-9)
Supplement: Supplementary file 2 — Additional file 2. Replication scripts and benchmark data. [file 12859_2022_4740_MOESM2_ESM.zip › Supplementary_Data1_archive/Supplementary_Data1/Benchmark_results/GWAS_2/Benchmark_7.csv]

	GMM_filtered	GMM_filtered_fraction	GMM_fraction_complete	GMM	missForest	KNN	MICE	MixAll	MICE_filtered	MICE_filtered_fraction	MICE_fraction_complete	mean	median	entropy_treshold_gmm
0	1	0	1	1	1	1	1	0.659137240584014	1	0	1	1	1	0.0877957395217058
0.05	1	0.0783132530120482	0.836601307189543	0.959475302190899	0.979587719979663	0.979587719979663	0.959475302190899	0.619088397931425	0.97824641408286	0.0783132530120482	0.836601307189543	0.959475302190899	0.959475302190899	0.0614406015446346
0.1	0.296511376413231	0.233870967741935	0.536842105263158	0.321666359118251	0.893220637518876	0.876770008931451	0.908914634325411	0.619792400105844	1	0.228915662650602	0.6953125	0.854625687224494	0.83895357335503	0.238401570443008
0.15	-0.129032258064516	0.891304347826087	0.1	0.358976263582139	0.490414335684474	0.645777381669454	0.505655865861225	0.634180007107122	1	0.891566265060241	0.666666666666667	0.785818784704702	0.806345733697454	1.74786120201919e-05
0.2	1	0.975	0.666666666666667	0.268237879726942	0.540556759296557	0.731885235887043	0.223029563250559	0.504698009707833	1	0.975903614457831	0.25	0.303965735112151	0.435710013216522	2.68514648448991e-14
0.25	1	0.963855421686747	0.5	0.637985179272865	0.598450918616889	0.649318605689051	0.412116856153882	0.557343693837136	1	0.963855421686747	0.5	0.180335005804147	0.34306762290927	1.90744618178885e-36
0.3	0.468858678469807	0.903614457831325	0.5	0.381266171633672	0.557637963915573	0.379775697526488	0.246411922154033	0.484338152899784	1	0.903614457831325	0.3125	0.284850137988576	0.301478370297653	4.73872866421191e-07
0.35	0	0.951048951048951	0	0.182908702608571	0.550471704118658	0.51571464744931	0.315831463067862	0.500988661153846	0	0.951807228915663	0.125	0.389766452746463	0.459633771702333	2.37219270792444e-15
0.4	0	0.964539007092199	0	0.208668409201114	0.403102866863222	0.51362681221833	0.274515355715647	0.41847192583452	1	0.969879518072289	0.4	0.362143658972803	0.42027753301036	8.02289870966094e-14
