# Supplementary material for: Fitting Gaussian mixture models on incomplete data
Source: BMC Bioinformatics. 2022 Jun 1;23:208. doi: 10.1186/s12859-022-04740-9 (PMC9158227; doi:10.1186/s12859-022-04740-9)
Supplement: Supplementary file 2 — Additional file 2. Replication scripts and benchmark data. [file 12859_2022_4740_MOESM2_ESM.zip › Supplementary_Data1_archive/Supplementary_Data1/Benchmark_results/GWAS_2/Benchmark_9.csv]

	GMM_filtered	GMM_filtered_fraction	GMM_fraction_complete	GMM	missForest	KNN	MICE	MixAll	MICE_filtered	MICE_filtered_fraction	MICE_fraction_complete	mean	median	entropy_treshold_gmm
0	1	0	1	1	1	1	1	0.659137240584014	1	0	1	1	1	0.0877957395217058
0.05	1	0.77710843373494	0.783783783783784	0.93972751962499	0.959475302190899	0.959475302190899	0.95952238017797	0.683607823418749	1	0.77710843373494	0.810810810810811	0.95952238017797	0.95952238017797	1.32038473268081e-06
0.1	1	0.801204819277108	0.575757575757576	0.96244999061903	0.889801459389703	0.626894654190173	0.855730417445075	0.630230660422142	1	0.801204819277108	0.636363636363636	0.64108526871042	0.85243152555914	1.40772554023525e-07
0.15	0.402985074626866	0.838383838383838	0.125	0.217023431234285	0.752426115951115	0.814049704515003	0.680819325022952	0.579342740565919	1	0.837349397590361	0.62962962962963	0.703211185063017	0.786439684319591	0.00025176892205018
0.2	0.731064763995609	0.905660377358491	0.6	0.231375946726145	0.787910249857299	0.798926038491017	0.769133667739385	0.517217712459299	1	0.909638554216867	0.4	0.732863461025545	0.68408747506547	4.28067293170985e-07
0.25	0.871127799013164	0.391566265060241	0.277227722772277	0.566488296145859	0.706854555696841	0.743461462031597	0.660364178880193	0.590750591488746	0.97464770787235	0.391566265060241	0.297029702970297	0.626442425380662	0.570518039501184	0.175892102359216
0.3	0.0769230769230769	0.95	0.285714285714286	0.316212400919501	0.569069063132312	0.652314425984774	0.612361349395489	0.591613164895999	1	0.951807228915663	0.25	0.604498938386487	0.636788288335991	1.57056124152791e-07
0.35	0.941530465704712	0.87248322147651	0	0.221325724816618	0.566162433998573	0.583554790586295	0.419499531599928	0.552378594772656	0.403587443946188	0.873493975903614	0.142857142857143	0.351449929107241	0.398980329962682	3.81736289447692e-05
0.4	0.432432432432432	0.953333333333333	0	0.158832822537705	0.53629036862912	0.462672306969595	0.373219241648998	0.378107304011591	1	0.957831325301205	0	NA	0.306833052256182	3.83846379050157e-07
