# Supplementary material for: Fitting Gaussian mixture models on incomplete data
Source: BMC Bioinformatics. 2022 Jun 1;23:208. doi: 10.1186/s12859-022-04740-9 (PMC9158227; doi:10.1186/s12859-022-04740-9)
Supplement: Supplementary file 2 — Additional file 2. Replication scripts and benchmark data. [file 12859_2022_4740_MOESM2_ESM.zip › Supplementary_Data1_archive/Supplementary_Data1/Benchmark_results/GWAS_2/RTime_1.csv]

	GMM	missForest	KNN	MICE	MixAll	mean	median
0	0.767275094985962	0.732611179351807	0.732611179351807	7.72332978248596	5.11416172981262	0.742460250854492	0.732105493545532
0.05	2.50179767608643	1.46789193153381	1.46789193153381	17.1998620033264	5.07415008544922	0.803297281265259	0.806268692016602
0.1	10.3567323684692	1.97103190422058	1.97103190422058	21.0097227096558	5.03017044067383	1.10929870605469	0.96397852897644
0.15	0.093454122543335	1.60433411598206	1.60433411598206	21.5682525634766	5.19100880622864	1.10134744644165	0.979238033294678
0.2	11.4718744754791	1.80348563194275	1.80348563194275	20.9520890712738	4.90624785423279	1.11233329772949	1.19340062141418
0.25	19.3400382995605	1.35720562934875	1.35720562934875	22.8889632225037	5.17379999160767	1.06140685081482	2.35979175567627
0.3	20.4187815189362	1.52963304519653	1.52963304519653	21.5668246746063	5.25446510314941	1.18134617805481	1.49608469009399
0.35	22.1843869686127	1.43961882591248	1.43961882591248	24.6926338672638	4.85795092582703	1.1670515537262	1.31597089767456
0.4	21.9599277973175	1.22098922729492	1.22098922729492	23.9649269580841	5.14351797103882	1.19789814949036	1.47622346878052
