# Supplementary material for: Fitting Gaussian mixture models on incomplete data
Source: BMC Bioinformatics. 2022 Jun 1;23:208. doi: 10.1186/s12859-022-04740-9 (PMC9158227; doi:10.1186/s12859-022-04740-9)
Supplement: Supplementary file 2 — Additional file 2. Replication scripts and benchmark data. [file 12859_2022_4740_MOESM2_ESM.zip › Supplementary_Data1_archive/Supplementary_Data1/Benchmark_results/GWAS_2/RTime_10.csv]

	GMM	missForest	KNN	MICE	MixAll	mean	median
0	0.731283903121948	0.732363700866699	0.732363700866699	7.70269393920898	5.11967658996582	0.723641872406006	0.730667114257812
0.05	2.5783576965332	1.76817321777344	1.76817321777344	17.1630051136017	5.2057101726532	0.788979530334473	0.830851793289185
0.1	8.16587996482849	1.40410733222961	1.40410733222961	15.6281082630157	5.00815272331238	0.687991380691528	0.67620849609375
0.15	14.4315853118896	1.46939587593079	1.46939587593079	21.6132388114929	5.1202278137207	0.888057708740234	0.758001804351807
0.2	12.6804995536804	1.41451239585876	1.41451239585876	20.9041650295258	5.27143692970276	0.847096920013428	0.794963836669922
0.25	18.7484617233276	2.26963543891907	2.26963543891907	21.5933332443237	5.0907871723175	0.736290216445923	0.796108722686768
0.3	19.7076997756958	1.48770141601562	1.48770141601562	21.1794464588165	5.28556704521179	1.8286190032959	1.15659093856812
0.35	20.9058275222778	1.4701406955719	1.4701406955719	20.9558117389679	5.61733770370483	NA	0.867907285690308
0.4	21.2792692184448	2.07094979286194	2.07094979286194	22.1009452342987	5.53678965568542	1.04035115242004	0.809600830078125
