# Supplementary material for: Fitting Gaussian mixture models on incomplete data
Source: BMC Bioinformatics. 2022 Jun 1;23:208. doi: 10.1186/s12859-022-04740-9 (PMC9158227; doi:10.1186/s12859-022-04740-9)
Supplement: Supplementary file 2 — Additional file 2. Replication scripts and benchmark data. [file 12859_2022_4740_MOESM2_ESM.zip › Supplementary_Data1_archive/Supplementary_Data1/Benchmark_results/GWAS_2/RTime_11.csv]

	GMM	missForest	KNN	MICE	MixAll	mean	median
0	0.733856439590454	0.73047399520874	0.73047399520874	7.70628046989441	5.11829257011414	0.720432996749878	0.733102560043335
0.05	2.64129853248596	2.11129522323608	2.11129522323608	16.4420833587646	4.44841456413269	1.05801463127136	1.02537751197815
0.1	4.65014028549194	3.2133092880249	3.2133092880249	18.1050591468811	4.86137294769287	0.809148550033569	0.781580448150635
0.15	0.104047775268555	1.96984314918518	1.96984314918518	20.8037416934967	5.37300539016724	0.876966238021851	1.02844190597534
0.2	16.1522006988525	1.75189828872681	1.75189828872681	21.7841520309448	5.45981788635254	0.803328275680542	1.05511593818665
0.25	18.3716557025909	2.35759925842285	2.35759925842285	20.7495732307434	5.28636455535889	2.38002610206604	1.91998529434204
0.3	17.1143014431	3.1450343132019	3.1450343132019	23.3546130657196	5.35760354995728	1.3804886341095	1.24623203277588
0.35	21.3742167949677	2.02899074554443	2.02899074554443	23.6492500305176	5.07484316825867	1.39915728569031	0.888041257858276
0.4	21.0412902832031	1.91556644439697	1.91556644439697	22.5895240306854	5.33595561981201	NA	NA
