# Supplementary material for: Fitting Gaussian mixture models on incomplete data
Source: BMC Bioinformatics. 2022 Jun 1;23:208. doi: 10.1186/s12859-022-04740-9 (PMC9158227; doi:10.1186/s12859-022-04740-9)
Supplement: Supplementary file 2 — Additional file 2. Replication scripts and benchmark data. [file 12859_2022_4740_MOESM2_ESM.zip › Supplementary_Data1_archive/Supplementary_Data1/Benchmark_results/GWAS_2/RTime_12.csv]

	GMM	missForest	KNN	MICE	MixAll	mean	median
0	0.731708526611328	0.728753328323364	0.728753328323364	7.75741815567017	5.1194760799408	0.718957901000977	0.731358766555786
0.05	2.71786642074585	2.16614317893982	2.16614317893982	18.5812668800354	4.95185494422913	0.712871551513672	0.684805154800415
0.1	3.64483952522278	1.47658371925354	1.47658371925354	17.1109023094177	5.00346446037292	1.18465280532837	0.888403654098511
0.15	14.7747328281403	1.64877986907959	1.64877986907959	18.5287613868713	5.12652587890625	0.906537532806396	2.3730366230011
0.2	17.400000333786	1.40716433525085	1.40716433525085	19.1833202838898	5.36745476722717	1.80881810188293	2.35887265205383
0.25	18.9382288455963	2.07200169563293	2.07200169563293	24.3718643188477	5.64846968650818	1.25898885726929	1.04374027252197
0.3	20.6483404636383	1.64045429229736	1.64045429229736	21.5484807491302	5.29040217399597	1.48919343948364	0.98382043838501
0.35	20.9624888896942	1.45586347579956	1.45586347579956	20.0244300365448	4.93246054649353	1.72329211235046	1.00192475318909
0.4	22.2781229019165	1.85807180404663	1.85807180404663	24.3103792667389	5.52525067329407	1.49494433403015	0.964593410491943
