# Supplementary material for: Fitting Gaussian mixture models on incomplete data
Source: BMC Bioinformatics. 2022 Jun 1;23:208. doi: 10.1186/s12859-022-04740-9 (PMC9158227; doi:10.1186/s12859-022-04740-9)
Supplement: Supplementary file 2 — Additional file 2. Replication scripts and benchmark data. [file 12859_2022_4740_MOESM2_ESM.zip › Supplementary_Data1_archive/Supplementary_Data1/Benchmark_results/GWAS_2/RTime_13.csv]

	GMM	missForest	KNN	MICE	MixAll	mean	median
0	0.744236707687378	0.730712413787842	0.730712413787842	7.74976205825806	5.1182267665863	0.721632480621338	0.732588529586792
0.05	1.9435076713562	1.93090653419495	1.93090653419495	17.6761095523834	4.90719866752625	0.665519237518311	0.690486192703247
0.1	5.14761590957642	1.49428081512451	1.49428081512451	18.7194695472717	4.79600715637207	0.942134857177734	0.848941802978516
0.15	12.6798875331879	1.8823881149292	1.8823881149292	22.6343784332275	4.87998461723328	1.17499661445618	1.08640241622925
0.2	8.58149743080139	1.51044416427612	1.51044416427612	21.4338233470917	5.37963819503784	0.821442365646362	1.40880680084229
0.25	18.0504970550537	2.24191164970398	2.24191164970398	21.8550565242767	5.19206619262695	1.12203621864319	1.26241326332092
0.3	19.2501044273376	1.27622675895691	1.27622675895691	23.3460943698883	5.08605337142944	0.81951904296875	0.767382144927979
0.35	20.9027464389801	1.81170034408569	1.81170034408569	22.0112783908844	5.31523489952087	1.72046685218811	1.5508918762207
0.4	21.6107070446014	1.33421778678894	1.33421778678894	25.2709338665009	5.63531899452209	2.06869125366211	1.58315467834473
