# Supplementary material for: Fitting Gaussian mixture models on incomplete data
Source: BMC Bioinformatics. 2022 Jun 1;23:208. doi: 10.1186/s12859-022-04740-9 (PMC9158227; doi:10.1186/s12859-022-04740-9)
Supplement: Supplementary file 2 — Additional file 2. Replication scripts and benchmark data. [file 12859_2022_4740_MOESM2_ESM.zip › Supplementary_Data1_archive/Supplementary_Data1/Benchmark_results/GWAS_2/RTime_14.csv]

	GMM	missForest	KNN	MICE	MixAll	mean	median
0	0.718843936920166	0.739649534225464	0.739649534225464	7.78154253959656	5.11494731903076	0.732020616531372	0.720927953720093
0.05	7.40840983390808	1.4680233001709	1.4680233001709	18.2828698158264	5.03674578666687	0.873949766159058	0.801962375640869
0.1	3.14102053642273	1.98316740989685	1.98316740989685	18.99089884758	5.16141223907471	1.6612651348114	1.50860261917114
0.15	14.121826171875	1.48302125930786	1.48302125930786	21.6120626926422	5.64141249656677	2.35543632507324	1.19975423812866
0.2	15.5522487163544	1.5335841178894	1.5335841178894	19.0478191375732	5.7122528553009	0.908305168151855	1.45243287086487
0.25	18.5402276515961	1.74189257621765	1.74189257621765	21.947573184967	5.55967664718628	2.36476922035217	0.985996246337891
0.3	19.6202385425568	2.08584570884705	2.08584570884705	20.2541873455048	5.33414316177368	1.58373260498047	2.05699157714844
0.35	20.9657950401306	2.12724661827087	2.12724661827087	24.4612896442413	5.65180706977844	1.31582045555115	0.897704839706421
0.4	21.6404020786285	1.36541843414307	1.36541843414307	23.1258497238159	5.55242252349854	1.29802227020264	NA
