# Supplementary material for: Fitting Gaussian mixture models on incomplete data
Source: BMC Bioinformatics. 2022 Jun 1;23:208. doi: 10.1186/s12859-022-04740-9 (PMC9158227; doi:10.1186/s12859-022-04740-9)
Supplement: Supplementary file 2 — Additional file 2. Replication scripts and benchmark data. [file 12859_2022_4740_MOESM2_ESM.zip › Supplementary_Data1_archive/Supplementary_Data1/Benchmark_results/GWAS_2/RTime_15.csv]

	GMM	missForest	KNN	MICE	MixAll	mean	median
0	0.705978393554688	0.704253196716309	0.704253196716309	7.98470401763916	5.1174464225769	0.695200204849243	0.710261344909668
0.05	1.87545371055603	1.71063232421875	1.71063232421875	16.3510522842407	5.26277542114258	0.60755467414856	0.69087553024292
0.1	3.76590967178345	1.55736684799194	1.55736684799194	19.6036989688873	5.14553260803223	1.15986132621765	1.13062787055969
0.15	14.409725189209	2.10383057594299	2.10383057594299	21.6653716564178	4.84354758262634	0.968085765838623	1.41550254821777
0.2	15.8304734230042	1.4128406047821	1.4128406047821	22.3651399612427	5.14288711547852	1.05962157249451	0.727161884307861
0.25	18.8606824874878	1.90211796760559	1.90211796760559	21.3478164672852	5.1274721622467	1.26739263534546	1.00408887863159
0.3	20.3287706375122	2.17471957206726	2.17471957206726	23.7557640075684	5.25065755844116	1.54866456985474	1.16764235496521
0.35	21.7424750328064	1.53240466117859	1.53240466117859	22.4374825954437	5.40696024894714	1.5962655544281	1.09249806404114
0.4	22.2113845348358	1.91696095466614	1.91696095466614	23.8570532798767	5.4482593536377	1.44344925880432	1.77169299125671
