# Supplementary material for: Fitting Gaussian mixture models on incomplete data
Source: BMC Bioinformatics. 2022 Jun 1;23:208. doi: 10.1186/s12859-022-04740-9 (PMC9158227; doi:10.1186/s12859-022-04740-9)
Supplement: Supplementary file 2 — Additional file 2. Replication scripts and benchmark data. [file 12859_2022_4740_MOESM2_ESM.zip › Supplementary_Data1_archive/Supplementary_Data1/Benchmark_results/GWAS_2/RTime_16.csv]

	GMM	missForest	KNN	MICE	MixAll	mean	median
0	0.724855899810791	0.736927032470703	0.736927032470703	7.56698608398438	5.11902785301208	0.732702732086182	0.716708660125732
0.05	2.22404670715332	1.6264443397522	1.6264443397522	16.4359078407288	4.66370701789856	0.725139379501343	0.731768131256104
0.1	3.301344871521	1.95629191398621	1.95629191398621	18.2026724815369	5.09484434127808	0.669014930725098	0.670416116714478
0.15	6.56376814842224	1.87671685218811	1.87671685218811	18.4506711959839	4.84805345535278	0.940022468566895	1.09538602828979
0.2	15.1965293884277	1.92163181304932	1.92163181304932	19.8498239517212	4.85687828063965	1.37526226043701	0.970036029815674
0.25	10.0141351222992	2.21008586883545	2.21008586883545	20.016083240509	5.04429221153259	1.37902617454529	0.757003545761108
0.3	19.5987746715546	2.1908802986145	2.1908802986145	20.9319868087769	5.29993557929993	1.29742217063904	1.14807868003845
0.35	20.8771414756775	1.36520457267761	1.36520457267761	22.5378818511963	5.36805009841919	NA	0.959313154220581
0.4	21.267951965332	1.26092505455017	1.26092505455017	20.634072303772	5.03584980964661	NA	NA
