# Supplementary material for: Fitting Gaussian mixture models on incomplete data
Source: BMC Bioinformatics. 2022 Jun 1;23:208. doi: 10.1186/s12859-022-04740-9 (PMC9158227; doi:10.1186/s12859-022-04740-9)
Supplement: Supplementary file 2 — Additional file 2. Replication scripts and benchmark data. [file 12859_2022_4740_MOESM2_ESM.zip › Supplementary_Data1_archive/Supplementary_Data1/Benchmark_results/GWAS_2/RTime_17.csv]

	GMM	missForest	KNN	MICE	MixAll	mean	median
0	0.707876205444336	0.714018106460571	0.714018106460571	7.97131204605103	5.12126517295837	0.698090314865112	0.707066059112549
0.05	5.2562427520752	1.33606553077698	1.33606553077698	15.4371347427368	5.56643533706665	0.743065595626831	0.805484533309937
0.1	14.0442616939545	1.98490452766418	1.98490452766418	18.8749175071716	5.1834921836853	0.77894401550293	0.886979818344116
0.15	7.50124883651733	1.78488373756409	1.78488373756409	22.4583387374878	5.08557367324829	1.00374436378479	1.80045366287231
0.2	17.2317867279053	2.07299280166626	2.07299280166626	21.7853052616119	5.11350727081299	1.44727492332458	2.15252590179443
0.25	13.6821901798248	1.42016959190369	1.42016959190369	23.0603489875793	5.43603420257568	0.963178396224976	1.59698796272278
0.3	20.1118900775909	1.57458138465881	1.57458138465881	21.3268430233002	5.41280484199524	1.85662794113159	2.13915109634399
0.35	21.3090219497681	1.67153286933899	1.67153286933899	22.8808975219727	5.3386287689209	1.64021182060242	1.39895486831665
0.4	21.6194586753845	1.67333769798279	1.67333769798279	21.3271038532257	5.31858468055725	0.969016075134277	1.49235343933105
