# Supplementary material for: Fitting Gaussian mixture models on incomplete data
Source: BMC Bioinformatics. 2022 Jun 1;23:208. doi: 10.1186/s12859-022-04740-9 (PMC9158227; doi:10.1186/s12859-022-04740-9)
Supplement: Supplementary file 2 — Additional file 2. Replication scripts and benchmark data. [file 12859_2022_4740_MOESM2_ESM.zip › Supplementary_Data1_archive/Supplementary_Data1/Benchmark_results/GWAS_2/RTime_18.csv]

	GMM	missForest	KNN	MICE	MixAll	mean	median
0	0.731306552886963	0.72785210609436	0.72785210609436	7.55389761924744	5.11705994606018	0.717016220092773	0.730232238769531
0.05	2.95590162277222	3.11529588699341	3.11529588699341	16.0013909339905	5.25202465057373	1.20567941665649	0.980147361755371
0.1	0.101351022720337	2.33458375930786	2.33458375930786	17.2626504898071	5.03797936439514	0.981462717056274	0.904369115829468
0.15	0.0912179946899414	1.81956028938293	1.81956028938293	17.2788519859314	5.35076713562012	0.903287649154663	1.33533906936646
0.2	17.0601863861084	2.12330675125122	2.12330675125122	23.9438600540161	5.29079031944275	2.66570520401001	1.64833760261536
0.25	14.6480305194855	1.56757545471191	1.56757545471191	21.8955190181732	5.28139019012451	0.962342023849487	1.21348094940186
0.3	20.1207337379456	1.3973867893219	1.3973867893219	20.5677616596222	5.30951428413391	1.0802218914032	0.947846651077271
0.35	21.3329303264618	1.94809985160828	1.94809985160828	22.3817999362946	5.48491549491882	NA	NA
0.4	22.2408993244171	1.62260222434998	1.62260222434998	22.3530321121216	5.31752824783325	NA	NA
