# Supplementary material for: Fitting Gaussian mixture models on incomplete data
Source: BMC Bioinformatics. 2022 Jun 1;23:208. doi: 10.1186/s12859-022-04740-9 (PMC9158227; doi:10.1186/s12859-022-04740-9)
Supplement: Supplementary file 2 — Additional file 2. Replication scripts and benchmark data. [file 12859_2022_4740_MOESM2_ESM.zip › Supplementary_Data1_archive/Supplementary_Data1/Benchmark_results/GWAS_2/RTime_19.csv]

	GMM	missForest	KNN	MICE	MixAll	mean	median
0	0.733742475509644	0.730746746063232	0.730746746063232	7.7617039680481	5.11751699447632	0.721303701400757	0.733354806900024
0.05	2.70413017272949	1.64064717292786	1.64064717292786	18.2586617469788	4.72476577758789	1.92461085319519	0.907833576202393
0.1	12.8518064022064	1.31725978851318	1.31725978851318	17.0232698917389	5.11921620368958	0.719579696655273	0.766863346099854
0.15	7.26206660270691	1.63816952705383	1.63816952705383	18.1156375408173	5.11033010482788	0.865267992019653	0.750088214874268
0.2	15.8930246829987	1.79634308815002	1.79634308815002	22.3957076072693	5.44467210769653	0.983992099761963	0.928945302963257
0.25	12.7733509540558	1.62877345085144	1.62877345085144	21.9105472564697	4.90030336380005	0.998204708099365	1.41493225097656
0.3	18.7555468082428	1.60964226722717	1.60964226722717	22.8066082000732	4.86866450309753	0.965543508529663	1.10040879249573
0.35	21.1641454696655	2.17750191688538	2.17750191688538	21.4029021263123	5.1723575592041	0.810395240783691	1.3028724193573
0.4	21.0778114795685	1.67376613616943	1.67376613616943	19.9805774688721	5.91729998588562	1.26899123191833	0.985177278518677
