# Supplementary material for: Fitting Gaussian mixture models on incomplete data
Source: BMC Bioinformatics. 2022 Jun 1;23:208. doi: 10.1186/s12859-022-04740-9 (PMC9158227; doi:10.1186/s12859-022-04740-9)
Supplement: Supplementary file 2 — Additional file 2. Replication scripts and benchmark data. [file 12859_2022_4740_MOESM2_ESM.zip › Supplementary_Data1_archive/Supplementary_Data1/Benchmark_results/GWAS_2/RTime_2.csv]

	GMM	missForest	KNN	MICE	MixAll	mean	median
0	0.706395626068115	0.702504396438599	0.702504396438599	7.98681807518005	5.12262582778931	0.69397759437561	0.709899663925171
0.05	2.03678393363953	1.39851522445679	1.39851522445679	19.1638486385345	4.85694026947021	0.796189785003662	0.750354528427124
0.1	2.85158610343933	1.78597068786621	1.78597068786621	18.0435543060303	5.11315631866455	0.745383977890015	1.14979290962219
0.15	9.50702023506165	1.64397168159485	1.64397168159485	18.9773774147034	5.05925798416138	0.732918977737427	0.72194766998291
0.2	16.8860285282135	2.66947412490845	2.66947412490845	21.1035404205322	5.17628908157349	0.774488210678101	0.761557817459106
0.25	8.63372302055359	1.56220769882202	1.56220769882202	20.8483202457428	5.46586465835571	1.03882265090942	1.14285182952881
0.3	19.7673738002777	1.57941675186157	NA	23.6542959213257	5.14763927459717	1.97659730911255	2.0433075428009
0.35	20.698481798172	1.70077657699585	1.70077657699585	17.9154415130615	5.49372291564941	NA	NA
0.4	21.1298034191132	1.88471436500549	1.88471436500549	26.7854828834534	5.45560836791992	NA	1.17206287384033
