# Supplementary material for: Fitting Gaussian mixture models on incomplete data
Source: BMC Bioinformatics. 2022 Jun 1;23:208. doi: 10.1186/s12859-022-04740-9 (PMC9158227; doi:10.1186/s12859-022-04740-9)
Supplement: Supplementary file 2 — Additional file 2. Replication scripts and benchmark data. [file 12859_2022_4740_MOESM2_ESM.zip › Supplementary_Data1_archive/Supplementary_Data1/Benchmark_results/GWAS_2/RTime_20.csv]

	GMM	missForest	KNN	MICE	MixAll	mean	median
0	0.718169212341309	0.738670825958252	0.738670825958252	7.76432991027832	5.47287344932556	0.733644247055054	0.722764492034912
0.05	1.99913144111633	1.84823107719421	1.84823107719421	17.1101086139679	5.17751526832581	1.0918607711792	0.831058740615845
0.1	3.6509964466095	1.45260667800903	1.45260667800903	19.6283364295959	5.09280061721802	0.806163311004639	0.776960849761963
0.15	7.47771763801575	1.35989785194397	1.35989785194397	18.3696129322052	4.82453441619873	0.638082504272461	0.62140154838562
0.2	17.5377502441406	1.86690235137939	1.86690235137939	23.4165596961975	5.30153369903564	2.22650861740112	1.66219401359558
0.25	19.3411912918091	1.32070088386536	1.32070088386536	22.7842788696289	4.91186547279358	1.45638394355774	1.81297183036804
0.3	20.1596665382385	2.36840415000916	2.36840415000916	22.7817196846008	5.17022156715393	0.77949333190918	0.830602645874023
0.35	21.3882429599762	1.67289710044861	1.67289710044861	23.6596224308014	5.24223494529724	NA	NA
0.4	21.9985764026642	1.50641393661499	1.50641393661499	26.9025473594666	5.35155487060547	0.976512670516968	1.00189089775085
