# Supplementary material for: Fitting Gaussian mixture models on incomplete data
Source: BMC Bioinformatics. 2022 Jun 1;23:208. doi: 10.1186/s12859-022-04740-9 (PMC9158227; doi:10.1186/s12859-022-04740-9)
Supplement: Supplementary file 2 — Additional file 2. Replication scripts and benchmark data. [file 12859_2022_4740_MOESM2_ESM.zip › Supplementary_Data1_archive/Supplementary_Data1/Benchmark_results/GWAS_2/RTime_21.csv]

	GMM	missForest	KNN	MICE	MixAll	mean	median
0	0.707479238510132	0.715859651565552	0.715859651565552	7.99345302581787	5.11828827857971	0.708220958709717	0.697482585906982
0.05	2.62613463401794	1.81355595588684	1.81355595588684	15.9535300731659	5.01899647712708	0.777913093566895	1.00227165222168
0.1	4.6419575214386	1.41089582443237	1.41089582443237	15.2625658512115	5.18252110481262	0.751821756362915	0.708272457122803
0.15	8.63271236419678	1.61372399330139	1.61372399330139	17.3527398109436	5.14794397354126	0.920545101165771	0.63993763923645
0.2	17.1294519901276	1.38375806808472	1.38375806808472	20.7642924785614	5.30944228172302	1.3369927406311	1.27075409889221
0.25	18.7360701560974	1.64369297027588	1.64369297027588	19.6290283203125	5.45478057861328	1.4548180103302	2.02754235267639
0.3	20.2344889640808	2.03880500793457	2.03880500793457	21.1953549385071	4.98247337341309	1.21769762039185	1.097163438797
0.35	21.5166156291962	1.85826468467712	1.85826468467712	23.8531069755554	5.21599102020264	1.03924989700317	1.38180494308472
0.4	21.7235918045044	1.88168573379517	1.88168573379517	22.7933773994446	5.41271567344666	2.35367393493652	1.16092252731323
