# Supplementary material for: Fitting Gaussian mixture models on incomplete data
Source: BMC Bioinformatics. 2022 Jun 1;23:208. doi: 10.1186/s12859-022-04740-9 (PMC9158227; doi:10.1186/s12859-022-04740-9)
Supplement: Supplementary file 2 — Additional file 2. Replication scripts and benchmark data. [file 12859_2022_4740_MOESM2_ESM.zip › Supplementary_Data1_archive/Supplementary_Data1/Benchmark_results/GWAS_2/RTime_22.csv]

	GMM	missForest	KNN	MICE	MixAll	mean	median
0	0.717834949493408	0.737059354782104	0.737059354782104	7.77641606330872	5.12005734443665	0.731508255004883	0.722596406936646
0.05	1.82906293869019	1.249427318573	1.249427318573	15.5504062175751	5.24198222160339	0.654898405075073	0.621283769607544
0.1	5.82081055641174	2.06598782539368	2.06598782539368	19.0473637580872	5.00873565673828	2.19382047653198	1.20573472976685
0.15	8.56575584411621	1.76291251182556	1.76291251182556	23.9317903518677	5.26400947570801	0.806900024414062	0.772836208343506
0.2	16.5719249248505	1.68934011459351	1.68934011459351	20.4100360870361	5.09161067008972	1.73537468910217	0.887246131896973
0.25	18.0879330635071	1.57570028305054	1.57570028305054	23.7035310268402	5.08772993087769	1.17289900779724	1.00196957588196
0.3	16.3295245170593	1.76627087593079	1.76627087593079	21.033308506012	5.15670299530029	0.819077014923096	0.779232501983643
0.35	20.9705209732056	1.53309178352356	NA	22.584995508194	4.91599464416504	NA	NA
0.4	22.1716718673706	2.84159374237061	NA	19.2722585201263	5.29367423057556	NA	NA
