# Supplementary material for: Fitting Gaussian mixture models on incomplete data
Source: BMC Bioinformatics. 2022 Jun 1;23:208. doi: 10.1186/s12859-022-04740-9 (PMC9158227; doi:10.1186/s12859-022-04740-9)
Supplement: Supplementary file 2 — Additional file 2. Replication scripts and benchmark data. [file 12859_2022_4740_MOESM2_ESM.zip › Supplementary_Data1_archive/Supplementary_Data1/Benchmark_results/GWAS_2/RTime_23.csv]

	GMM	missForest	KNN	MICE	MixAll	mean	median
0	0.732594013214111	0.72874903678894	0.72874903678894	7.69992017745972	5.11852884292603	0.71864914894104	0.731734037399292
0.05	3.5375189781189	1.3809859752655	1.3809859752655	16.926943063736	5.53831601142883	1.08705902099609	0.912057638168335
0.1	0.102994203567505	1.74945712089539	1.74945712089539	21.7336020469666	5.14979648590088	1.20248341560364	0.907002210617065
0.15	14.813894033432	1.66089820861816	NA	23.2517838478088	5.3451943397522	NA	NA
0.2	10.0167257785797	1.48276662826538	1.48276662826538	24.04758477211	5.19802951812744	NA	1.65176606178284
0.25	19.1149697303772	1.35626435279846	1.35626435279846	25.1214754581451	5.20331120491028	1.63345861434937	1.08339810371399
0.3	20.4737987518311	1.39229249954224	1.39229249954224	23.522675037384	5.0136444568634	NA	NA
0.35	20.9113435745239	1.44873905181885	1.44873905181885	22.0609962940216	5.32542300224304	0.828464984893799	1.06163287162781
0.4	21.6998314857483	1.63364791870117	1.63364791870117	20.7985754013062	5.14627575874329	NA	1.07414770126343
