# Supplementary material for: Fitting Gaussian mixture models on incomplete data
Source: BMC Bioinformatics. 2022 Jun 1;23:208. doi: 10.1186/s12859-022-04740-9 (PMC9158227; doi:10.1186/s12859-022-04740-9)
Supplement: Supplementary file 2 — Additional file 2. Replication scripts and benchmark data. [file 12859_2022_4740_MOESM2_ESM.zip › Supplementary_Data1_archive/Supplementary_Data1/Benchmark_results/GWAS_2/RTime_24.csv]

	GMM	missForest	KNN	MICE	MixAll	mean	median
0	0.728042602539062	0.73901891708374	0.73901891708374	7.70524072647095	5.12163925170898	0.73408031463623	0.719646692276001
0.05	1.70563340187073	1.75210118293762	1.75210118293762	19.6128957271576	5.14917731285095	0.660090208053589	0.65447473526001
0.1	13.4314932823181	1.4874255657196	1.4874255657196	17.3118457794189	5.67307949066162	2.36529755592346	0.736136913299561
0.15	11.3689074516296	1.39123272895813	1.39123272895813	18.8308835029602	5.40104389190674	0.828387260437012	0.869437217712402
0.2	17.8071637153625	1.53695845603943	1.53695845603943	19.1252129077911	5.34573674201965	0.956364631652832	1.24266505241394
0.25	19.856324672699	1.53841042518616	1.53841042518616	20.0702037811279	5.13291549682617	1.59773254394531	1.13822507858276
0.3	20.8825371265411	1.27079296112061	1.27079296112061	22.8771395683289	5.32740449905396	0.948487758636475	1.32723045349121
0.35	21.3274025917053	1.7937114238739	1.7937114238739	17.9113516807556	5.0220513343811	1.1252646446228	1.0507538318634
0.4	21.9809288978577	1.41308450698853	1.41308450698853	20.9364628791809	5.27562808990479	1.22738528251648	0.939749002456665
