# Supplementary material for: Fitting Gaussian mixture models on incomplete data
Source: BMC Bioinformatics. 2022 Jun 1;23:208. doi: 10.1186/s12859-022-04740-9 (PMC9158227; doi:10.1186/s12859-022-04740-9)
Supplement: Supplementary file 2 — Additional file 2. Replication scripts and benchmark data. [file 12859_2022_4740_MOESM2_ESM.zip › Supplementary_Data1_archive/Supplementary_Data1/Benchmark_results/GWAS_2/RTime_25.csv]

	GMM	missForest	KNN	MICE	MixAll	mean	median
0	0.729590654373169	0.742771863937378	0.742771863937378	7.70349097251892	5.12353682518005	0.72501540184021	0.72939395904541
0.05	5.29112029075623	1.56068992614746	1.56068992614746	18.1008837223053	5.30308508872986	1.04133605957031	0.994777202606201
0.1	10.9958999156952	1.72239542007446	1.72239542007446	17.4669368267059	4.87568998336792	1.10465788841248	0.98588752746582
0.15	7.35182619094849	2.33588528633118	2.33588528633118	19.1979038715363	5.172278881073	0.792452335357666	0.748489856719971
0.2	17.6413061618805	1.50705790519714	1.50705790519714	18.6155474185944	5.36949181556702	1.08352160453796	1.20254921913147
0.25	19.3730201721191	1.49499678611755	1.49499678611755	21.5276639461517	5.44234943389893	2.3391125202179	1.13799142837524
0.3	20.9568424224854	1.34557247161865	1.34557247161865	20.9090001583099	5.34678936004639	1.56715869903564	1.59941697120667
0.35	21.4404666423798	2.08225774765015	2.08225774765015	20.7881021499634	5.17145729064941	1.14257264137268	0.948477268218994
0.4	21.7261826992035	1.72267365455627	1.72267365455627	18.9275329113007	5.4257218837738	0.754221200942993	1.72466897964478
