# Supplementary material for: Fitting Gaussian mixture models on incomplete data
Source: BMC Bioinformatics. 2022 Jun 1;23:208. doi: 10.1186/s12859-022-04740-9 (PMC9158227; doi:10.1186/s12859-022-04740-9)
Supplement: Supplementary file 2 — Additional file 2. Replication scripts and benchmark data. [file 12859_2022_4740_MOESM2_ESM.zip › Supplementary_Data1_archive/Supplementary_Data1/Benchmark_results/GWAS_2/RTime_26.csv]

	GMM	missForest	KNN	MICE	MixAll	mean	median
0	0.733709096908569	0.730364322662354	0.730364322662354	7.7180449962616	5.11952209472656	0.719596862792969	0.734718084335327
0.05	3.12048959732056	1.32959818840027	1.32959818840027	17.0481677055359	5.41729831695557	0.800822496414185	0.737648963928223
0.1	3.36650848388672	1.4826922416687	1.4826922416687	17.4998726844788	5.50538539886475	0.772397756576538	0.74305272102356
0.15	15.4877157211304	1.72227478027344	1.72227478027344	22.1263420581818	5.36985397338867	0.95618462562561	0.881033420562744
0.2	16.2158970832825	1.87291026115417	1.87291026115417	22.8364961147308	4.97800517082214	0.79707932472229	1.05156230926514
0.25	10.3161289691925	1.41600275039673	1.41600275039673	19.4715671539307	5.32879710197449	0.905245542526245	1.00277233123779
0.3	20.0523612499237	1.501797914505	1.501797914505	19.7531085014343	5.64164447784424	1.01140594482422	0.827022790908813
0.35	20.8085346221924	1.89135313034058	1.89135313034058	23.3098180294037	5.58439588546753	1.09025192260742	0.871443510055542
0.4	21.0850648880005	1.42490172386169	1.42490172386169	26.6370525360107	5.36600160598755	0.926481246948242	1.30336022377014
