# Supplementary material for: Fitting Gaussian mixture models on incomplete data
Source: BMC Bioinformatics. 2022 Jun 1;23:208. doi: 10.1186/s12859-022-04740-9 (PMC9158227; doi:10.1186/s12859-022-04740-9)
Supplement: Supplementary file 2 — Additional file 2. Replication scripts and benchmark data. [file 12859_2022_4740_MOESM2_ESM.zip › Supplementary_Data1_archive/Supplementary_Data1/Benchmark_results/GWAS_2/RTime_27.csv]

	GMM	missForest	KNN	MICE	MixAll	mean	median
0	0.728275299072266	0.740221977233887	0.740221977233887	7.75633907318115	5.11735725402832	0.724900722503662	0.728137493133545
0.05	3.09600186347961	2.2454526424408	2.2454526424408	16.6643197536469	5.44950103759766	0.830984115600586	0.836838245391846
0.1	0.102877140045166	1.61920428276062	1.61920428276062	17.682772397995	5.04653406143188	1.05919718742371	0.905449628829956
0.15	8.95888519287109	1.46785020828247	1.46785020828247	18.3478987216949	5.06251955032349	1.09372973442078	0.9472336769104
0.2	16.570835351944	1.72329998016357	1.72329998016357	18.8646948337555	5.07802081108093	1.9640371799469	1.08907651901245
0.25	17.6582667827606	1.60329461097717	1.60329461097717	20.7877650260925	5.22640252113342	NA	1.4166100025177
0.3	19.2841064929962	2.55392384529114	2.55392384529114	21.1402206420898	5.33117294311523	0.990426301956177	1.23312306404114
0.35	21.023280620575	1.89979267120361	1.89979267120361	23.2083427906036	5.35832595825195	0.915476322174072	2.36227703094482
0.4	21.9737281799316	2.64549875259399	2.64549875259399	21.8466970920563	5.6602156162262	1.75355935096741	0.965596437454224
