# Supplementary material for: Fitting Gaussian mixture models on incomplete data
Source: BMC Bioinformatics. 2022 Jun 1;23:208. doi: 10.1186/s12859-022-04740-9 (PMC9158227; doi:10.1186/s12859-022-04740-9)
Supplement: Supplementary file 2 — Additional file 2. Replication scripts and benchmark data. [file 12859_2022_4740_MOESM2_ESM.zip › Supplementary_Data1_archive/Supplementary_Data1/Benchmark_results/GWAS_2/RTime_28.csv]

	GMM	missForest	KNN	MICE	MixAll	mean	median
0	0.732787370681763	0.730808973312378	0.730808973312378	7.70687580108643	5.11802649497986	0.764127492904663	0.739954233169556
0.05	4.24456238746643	1.74155759811401	1.74155759811401	16.9728286266327	4.77404260635376	0.867158651351929	0.965459108352661
0.1	3.49126553535461	1.74726366996765	1.74726366996765	19.8861091136932	5.4475245475769	0.903043270111084	0.829396724700928
0.15	9.77537727355957	2.20635366439819	2.20635366439819	19.0391209125519	5.31229686737061	1.17598724365234	1.11294865608215
0.2	17.0774486064911	1.46578645706177	1.46578645706177	21.5052456855774	5.26655530929565	0.710516214370728	0.870974063873291
0.25	19.4111127853394	1.56000781059265	1.56000781059265	22.4397416114807	5.28173851966858	0.968412637710571	0.786749124526978
0.3	21.2435104846954	2.14755606651306	2.14755606651306	23.6111724376678	5.31252932548523	2.36204242706299	1.08198261260986
0.35	21.7751033306122	1.75173854827881	1.75173854827881	22.7500467300415	5.06022167205811	0.728182554244995	0.79119610786438
0.4	22.1151854991913	1.32652497291565	1.32652497291565	24.157133102417	5.38901257514954	1.24114656448364	0.963620901107788
