# Supplementary material for: Fitting Gaussian mixture models on incomplete data
Source: BMC Bioinformatics. 2022 Jun 1;23:208. doi: 10.1186/s12859-022-04740-9 (PMC9158227; doi:10.1186/s12859-022-04740-9)
Supplement: Supplementary file 2 — Additional file 2. Replication scripts and benchmark data. [file 12859_2022_4740_MOESM2_ESM.zip › Supplementary_Data1_archive/Supplementary_Data1/Benchmark_results/GWAS_2/RTime_29.csv]

	GMM	missForest	KNN	MICE	MixAll	mean	median
0	0.7299485206604	0.732160091400146	0.732160091400146	7.75646615028381	5.12796688079834	0.723464012145996	0.729280948638916
0.05	2.15120077133179	1.20604968070984	1.20604968070984	15.5953767299652	5.53317379951477	0.644450664520264	0.651604652404785
0.1	0.110142707824707	2.80286931991577	2.80286931991577	18.1508247852325	5.28845047950745	0.995388507843018	1.37316536903381
0.15	0.0943312644958496	1.66535997390747	1.66535997390747	20.8392527103424	5.63836479187012	1.15820050239563	0.905921220779419
0.2	8.13279557228088	2.03528428077698	2.03528428077698	20.2738556861877	5.23687148094177	0.896063327789307	1.00349712371826
0.25	18.5569362640381	1.64727306365967	1.64727306365967	21.5319163799286	5.38225793838501	1.27617287635803	1.07915735244751
0.3	19.6762228012085	2.35511946678162	2.35511946678162	23.2513222694397	5.61066269874573	NA	NA
0.35	21.199193239212	1.41733241081238	1.41733241081238	22.5952010154724	5.28888273239136	NA	NA
0.4	21.2783002853394	1.25440788269043	1.25440788269043	23.556925535202	5.55614924430847	NA	NA
