# Supplementary material for: Fitting Gaussian mixture models on incomplete data
Source: BMC Bioinformatics. 2022 Jun 1;23:208. doi: 10.1186/s12859-022-04740-9 (PMC9158227; doi:10.1186/s12859-022-04740-9)
Supplement: Supplementary file 2 — Additional file 2. Replication scripts and benchmark data. [file 12859_2022_4740_MOESM2_ESM.zip › Supplementary_Data1_archive/Supplementary_Data1/Benchmark_results/GWAS_2/RTime_3.csv]

	GMM	missForest	KNN	MICE	MixAll	mean	median
0	0.730259895324707	0.714696168899536	0.714696168899536	7.72262740135193	5.11504101753235	1.06997036933899	0.706862449645996
0.05	2.86891865730286	1.91420531272888	1.91420531272888	16.4940912723541	5.02051734924316	1.25280666351318	0.827140092849731
0.1	6.67691612243652	3.25257563591003	3.25257563591003	21.3862619400024	5.47027111053467	1.06096744537354	0.984034061431885
0.15	7.47391581535339	1.3550980091095	1.3550980091095	21.1181693077087	4.82221651077271	1.53973126411438	1.17559456825256
0.2	17.5183134078979	2.21035695075989	2.21035695075989	21.2296051979065	5.46676898002625	1.10668110847473	1.32686233520508
0.25	18.7065811157227	1.51717281341553	1.51717281341553	20.948486328125	5.10555696487427	1.02212977409363	1.2276930809021
0.3	19.7035119533539	1.87668085098267	1.87668085098267	23.4297263622284	5.35566568374634	1.49647879600525	1.63890624046326
0.35	21.0155401229858	2.02727460861206	2.02727460861206	23.6334545612335	5.19615578651428	2.07169389724731	1.11720299720764
0.4	21.396865606308	1.26338911056519	1.26338911056519	26.390988111496	5.4561493396759	1.30078601837158	2.35406589508057
