# Supplementary material for: Fitting Gaussian mixture models on incomplete data
Source: BMC Bioinformatics. 2022 Jun 1;23:208. doi: 10.1186/s12859-022-04740-9 (PMC9158227; doi:10.1186/s12859-022-04740-9)
Supplement: Supplementary file 2 — Additional file 2. Replication scripts and benchmark data. [file 12859_2022_4740_MOESM2_ESM.zip › Supplementary_Data1_archive/Supplementary_Data1/Benchmark_results/GWAS_2/RTime_30.csv]

	GMM	missForest	KNN	MICE	MixAll	mean	median
0	0.709212303161621	0.745897769927979	0.745897769927979	7.84074139595032	5.12440586090088	0.697433471679688	0.709089040756226
0.05	2.72965359687805	1.42945981025696	1.42945981025696	16.2572720050812	5.22968006134033	1.15794897079468	1.24074459075928
0.1	0.102105617523193	1.56331896781921	1.56331896781921	20.9873979091644	5.05832481384277	0.924463510513306	0.92948317527771
0.15	14.9013123512268	1.3176383972168	1.3176383972168	20.2251825332642	4.91112160682678	0.826455354690552	1.10127329826355
0.2	10.55504322052	2.40886354446411	2.40886354446411	19.6211721897125	5.20772385597229	1.37283682823181	0.821700572967529
0.25	17.1733107566833	1.49919819831848	1.49919819831848	21.8131649494171	5.29169464111328	1.24032711982727	1.6756591796875
0.3	19.8324258327484	1.71461772918701	1.71461772918701	23.7405364513397	5.22070455551147	1.22184705734253	1.71574759483337
0.35	21.2860095500946	1.71091151237488	1.71091151237488	22.0419373512268	5.13138055801392	1.37438797950745	1.2075891494751
0.4	21.3489985466003	NA	0.68101692199707	19.7015612125397	5.2173855304718	NA	NA
