# Supplementary material for: Fitting Gaussian mixture models on incomplete data
Source: BMC Bioinformatics. 2022 Jun 1;23:208. doi: 10.1186/s12859-022-04740-9 (PMC9158227; doi:10.1186/s12859-022-04740-9)
Supplement: Supplementary file 2 — Additional file 2. Replication scripts and benchmark data. [file 12859_2022_4740_MOESM2_ESM.zip › Supplementary_Data1_archive/Supplementary_Data1/Benchmark_results/GWAS_2/RTime_31.csv]

	GMM	missForest	KNN	MICE	MixAll	mean	median
0	0.723823308944702	0.735531568527222	0.735531568527222	7.77573227882385	5.11809158325195	0.73001766204834	0.726613998413086
0.05	2.59749841690063	1.65289449691772	1.65289449691772	16.6657435894012	5.05592131614685	0.767242193222046	0.747546911239624
0.1	6.30255961418152	1.7488112449646	1.7488112449646	19.2900788784027	5.08721804618835	1.03998208045959	0.889154195785522
0.15	0.0927412509918213	1.47621536254883	1.47621536254883	23.0357007980347	5.19909000396729	0.925330638885498	1.27651786804199
0.2	17.0766997337341	2.96881413459778	2.96881413459778	19.960723400116	5.04450654983521	0.786003351211548	0.776596546173096
0.25	11.2707376480103	1.65544676780701	1.65544676780701	23.3506112098694	5.19232773780823	1.78830122947693	1.33595323562622
0.3	20.471024274826	1.94563865661621	1.94563865661621	22.4125993251801	5.02943849563599	0.94368314743042	1.04047036170959
0.35	21.0302515029907	1.2733633518219	1.2733633518219	21.1323020458221	5.27990913391113	0.887844324111938	NA
0.4	22.1248981952667	1.80231857299805	1.80231857299805	16.3174605369568	5.22217297554016	1.01801037788391	NA
