# Supplementary material for: Fitting Gaussian mixture models on incomplete data
Source: BMC Bioinformatics. 2022 Jun 1;23:208. doi: 10.1186/s12859-022-04740-9 (PMC9158227; doi:10.1186/s12859-022-04740-9)
Supplement: Supplementary file 2 — Additional file 2. Replication scripts and benchmark data. [file 12859_2022_4740_MOESM2_ESM.zip › Supplementary_Data1_archive/Supplementary_Data1/Benchmark_results/GWAS_2/RTime_32.csv]

	GMM	missForest	KNN	MICE	MixAll	mean	median
0	0.732300519943237	0.730295419692993	0.730295419692993	7.69495964050293	5.11648011207581	0.719801187515259	0.732190847396851
0.05	2.77011036872864	1.89233136177063	1.89233136177063	17.9034199714661	4.75679516792297	1.10916781425476	1.02269840240479
0.1	0.100386619567871	1.82839584350586	1.82839584350586	17.2273969650269	4.84152102470398	0.773834705352783	0.923579216003418
0.15	0.133024215698242	2.65551781654358	2.65551781654358	21.1986179351807	5.41105818748474	1.186110496521	0.924434423446655
0.2	17.5089347362518	2.0629255771637	2.0629255771637	24.1537697315216	5.48284578323364	1.29289579391479	1.04923868179321
0.25	18.5732858181	2.57661175727844	2.57661175727844	24.4922666549683	5.43079590797424	1.41606259346008	0.886967420578003
0.3	20.82541680336	1.99227595329285	1.99227595329285	23.6727674007416	5.33718824386597	2.29771280288696	1.15709376335144
0.35	20.8296060562134	2.18743300437927	2.18743300437927	23.9370105266571	5.33506011962891	1.38018774986267	1.01471590995789
0.4	21.8470232486725	1.35354828834534	1.35354828834534	24.8199985027313	5.32005524635315	1.23813223838806	1.71303224563599
