# Supplementary material for: Fitting Gaussian mixture models on incomplete data
Source: BMC Bioinformatics. 2022 Jun 1;23:208. doi: 10.1186/s12859-022-04740-9 (PMC9158227; doi:10.1186/s12859-022-04740-9)
Supplement: Supplementary file 2 — Additional file 2. Replication scripts and benchmark data. [file 12859_2022_4740_MOESM2_ESM.zip › Supplementary_Data1_archive/Supplementary_Data1/Benchmark_results/GWAS_2/RTime_33.csv]

	GMM	missForest	KNN	MICE	MixAll	mean	median
0	0.730145454406738	0.741665124893188	0.741665124893188	7.71406435966492	5.15650534629822	0.735677480697632	0.719581365585327
0.05	2.25209665298462	1.73271179199219	1.73271179199219	17.7620921134949	4.74661731719971	0.641573190689087	0.626102209091187
0.1	0.108845949172974	1.65976762771606	1.65976762771606	18.5764751434326	5.24647951126099	0.719644546508789	0.650615453720093
0.15	12.5744252204895	2.05523538589478	2.05523538589478	23.8534989356995	4.93236923217773	0.705955266952515	0.821026802062988
0.2	17.6763026714325	1.50392055511475	1.50392055511475	24.3515563011169	4.94436573982239	0.94305157661438	0.858856439590454
0.25	18.4440054893494	1.3656690120697	1.3656690120697	20.3066682815552	5.74505877494812	0.905952930450439	0.887723684310913
0.3	20.7419471740723	1.27575898170471	1.27575898170471	20.2874395847321	5.2759120464325	0.876713514328003	0.784278869628906
0.35	22.0247197151184	2.79728269577026	2.79728269577026	20.2324461936951	5.33037996292114	1.8555736541748	1.26319932937622
0.4	22.1568229198456	1.27190756797791	1.27190756797791	19.2884769439697	5.07204294204712	0.961718320846558	1.07865476608276
