# Supplementary material for: Fitting Gaussian mixture models on incomplete data
Source: BMC Bioinformatics. 2022 Jun 1;23:208. doi: 10.1186/s12859-022-04740-9 (PMC9158227; doi:10.1186/s12859-022-04740-9)
Supplement: Supplementary file 2 — Additional file 2. Replication scripts and benchmark data. [file 12859_2022_4740_MOESM2_ESM.zip › Supplementary_Data1_archive/Supplementary_Data1/Benchmark_results/GWAS_2/RTime_34.csv]

	GMM	missForest	KNN	MICE	MixAll	mean	median
0	0.730740308761597	0.731311082839966	0.731311082839966	7.69092154502869	5.11857724189758	0.721075534820557	0.730188131332397
0.05	3.28580617904663	1.71920990943909	1.71920990943909	15.9306259155273	5.4622859954834	0.71639609336853	0.745595455169678
0.1	9.4057948589325	1.44139099121094	1.44139099121094	20.8648900985718	5.15310072898865	1.00384593009949	0.973861694335938
0.15	16.5351305007935	1.79378843307495	1.79378843307495	19.0630536079407	5.36607813835144	0.932752132415771	0.845370531082153
0.2	10.5354113578796	1.51358437538147	1.51358437538147	18.8105187416077	5.22416973114014	1.0413715839386	0.773373126983643
0.25	18.0377378463745	2.13321113586426	2.13321113586426	20.7610499858856	5.22499823570251	1.16748809814453	1.51188993453979
0.3	15.5248684883118	2.3438766002655	2.3438766002655	23.0408146381378	5.19337129592896	1.28355050086975	0.791892051696777
0.35	21.3502147197723	1.76071929931641	1.76071929931641	32.6026263237	4.8487377166748	1.37964057922363	2.36259508132935
0.4	21.657292842865	2.1485755443573	2.1485755443573	21.1203820705414	5.26612901687622	1.26486730575562	1.36311864852905
