# Supplementary material for: Fitting Gaussian mixture models on incomplete data
Source: BMC Bioinformatics. 2022 Jun 1;23:208. doi: 10.1186/s12859-022-04740-9 (PMC9158227; doi:10.1186/s12859-022-04740-9)
Supplement: Supplementary file 2 — Additional file 2. Replication scripts and benchmark data. [file 12859_2022_4740_MOESM2_ESM.zip › Supplementary_Data1_archive/Supplementary_Data1/Benchmark_results/GWAS_2/RTime_35.csv]

	GMM	missForest	KNN	MICE	MixAll	mean	median
0	0.734784841537476	0.730291604995728	0.730291604995728	7.71876215934753	5.11525106430054	0.766158819198608	0.740263700485229
0.05	1.75613903999329	1.51673722267151	1.51673722267151	15.5308423042297	5.30495285987854	0.677815675735474	0.722846746444702
0.1	0.103033781051636	1.54784059524536	1.54784059524536	16.9958844184875	5.13324165344238	0.903289794921875	1.09213495254517
0.15	14.616278886795	1.634028673172	1.634028673172	19.7549514770508	5.21712422370911	0.726016044616699	0.710102319717407
0.2	15.9369702339172	1.4636914730072	1.4636914730072	20.6621034145355	5.05719399452209	0.871157884597778	0.706506490707397
0.25	8.16761112213135	2.02454304695129	2.02454304695129	21.4401552677155	5.22752285003662	1.01823258399963	0.925477027893066
0.3	19.1854910850525	2.16841816902161	2.16841816902161	24.1731915473938	5.85669088363647	1.06158947944641	1.24847149848938
0.35	20.4244818687439	1.80449175834656	1.80449175834656	21.0791993141174	5.492760181427	1.13656568527222	1.77178049087524
0.4	20.9633581638336	1.76857805252075	1.76857805252075	22.8402805328369	5.72940587997437	1.48005366325378	0.850405693054199
