# Supplementary material for: Fitting Gaussian mixture models on incomplete data
Source: BMC Bioinformatics. 2022 Jun 1;23:208. doi: 10.1186/s12859-022-04740-9 (PMC9158227; doi:10.1186/s12859-022-04740-9)
Supplement: Supplementary file 2 — Additional file 2. Replication scripts and benchmark data. [file 12859_2022_4740_MOESM2_ESM.zip › Supplementary_Data1_archive/Supplementary_Data1/Benchmark_results/GWAS_2/RTime_36.csv]

	GMM	missForest	KNN	MICE	MixAll	mean	median
0	0.727588653564453	0.738449335098267	0.738449335098267	7.75375986099243	5.12796807289124	0.735132455825806	0.717832326889038
0.05	2.44950461387634	2.13854146003723	2.13854146003723	18.6578392982483	4.93524479866028	0.868385553359985	0.852770805358887
0.1	4.75890564918518	1.70034503936768	1.70034503936768	16.368677854538	4.63244462013245	0.771756410598755	0.759783983230591
0.15	14.8505182266235	1.81382727622986	1.81382727622986	19.6233696937561	5.52536273002625	0.822836399078369	1.01189231872559
0.2	17.8529562950134	2.01663184165955	2.01663184165955	20.1513257026672	5.06703758239746	1.41663837432861	0.925592422485352
0.25	19.1797609329224	2.00460910797119	2.00460910797119	24.6008367538452	5.00705242156982	1.22281908988953	1.09575057029724
0.3	13.3685221672058	1.61790895462036	1.61790895462036	20.9405956268311	5.73988389968872	1.57803916931152	2.37634325027466
0.35	20.3141515254974	2.54983711242676	2.54983711242676	15.8934841156006	5.54179358482361	NA	NA
0.4	22.1362106800079	1.63262438774109	1.63262438774109	19.5666224956512	5.51315474510193	NA	NA
