# Supplementary material for: Fitting Gaussian mixture models on incomplete data
Source: BMC Bioinformatics. 2022 Jun 1;23:208. doi: 10.1186/s12859-022-04740-9 (PMC9158227; doi:10.1186/s12859-022-04740-9)
Supplement: Supplementary file 2 — Additional file 2. Replication scripts and benchmark data. [file 12859_2022_4740_MOESM2_ESM.zip › Supplementary_Data1_archive/Supplementary_Data1/Benchmark_results/GWAS_2/RTime_37.csv]

	GMM	missForest	KNN	MICE	MixAll	mean	median
0	0.730870485305786	0.732203722000122	0.732203722000122	7.70219540596008	5.12171459197998	0.722238302230835	0.73025107383728
0.05	2.65827298164368	1.86070322990417	1.86070322990417	18.1048254966736	5.48609042167664	0.789133787155151	1.8148820400238
0.1	8.28277611732483	1.62336254119873	1.62336254119873	19.8352558612823	5.13967537879944	0.791935205459595	0.801066875457764
0.15	4.88012456893921	1.60505294799805	1.60505294799805	18.5524168014526	4.99177026748657	1.18300271034241	1.04361939430237
0.2	7.69134211540222	2.26787424087524	2.26787424087524	24.5914807319641	4.87814116477966	0.981682538986206	1.09291100502014
0.25	6.79554057121277	1.87394380569458	1.87394380569458	21.7608845233917	5.17585730552673	2.37368869781494	NA
0.3	19.6333999633789	1.80479264259338	1.80479264259338	22.6328265666962	5.02268433570862	2.22796893119812	1.43646025657654
0.35	20.8392200469971	1.62801933288574	1.62801933288574	22.4549615383148	5.4195556640625	1.80838441848755	1.21351599693298
0.4	21.782726764679	1.28584098815918	1.28584098815918	23.3280177116394	5.33689713478088	1.67939734458923	1.2984790802002
