# Supplementary material for: Fitting Gaussian mixture models on incomplete data
Source: BMC Bioinformatics. 2022 Jun 1;23:208. doi: 10.1186/s12859-022-04740-9 (PMC9158227; doi:10.1186/s12859-022-04740-9)
Supplement: Supplementary file 2 — Additional file 2. Replication scripts and benchmark data. [file 12859_2022_4740_MOESM2_ESM.zip › Supplementary_Data1_archive/Supplementary_Data1/Benchmark_results/GWAS_2/RTime_38.csv]

	GMM	missForest	KNN	MICE	MixAll	mean	median
0	0.730969905853271	0.729451417922974	0.729451417922974	7.67038130760193	5.11579656600952	0.718165874481201	0.73085618019104
0.05	1.03037166595459	1.55632925033569	1.55632925033569	15.5597100257874	5.03021168708801	0.807052373886108	0.849280595779419
0.1	5.46551537513733	1.64593601226807	1.64593601226807	19.8152418136597	5.23854160308838	1.29084920883179	1.06106519699097
0.15	0.0914788246154785	2.43953013420105	2.43953013420105	19.9086761474609	5.20694661140442	0.960600137710571	1.03997898101807
0.2	8.03137564659119	1.94168424606323	NA	15.5427854061127	5.21034812927246	NA	NA
0.25	18.852481842041	NA	NA	19.5981941223145	5.38414931297302	NA	NA
0.3	19.652233839035	1.24150800704956	NA	19.0296454429626	5.48132133483887	NA	NA
0.35	21.2848381996155	1.39700627326965	NA	19.346782207489	5.36712288856506	NA	NA
0.4	21.3278896808624	1.49516105651855	NA	19.9437818527222	5.67837023735046	NA	NA
