# Supplementary material for: Fitting Gaussian mixture models on incomplete data
Source: BMC Bioinformatics. 2022 Jun 1;23:208. doi: 10.1186/s12859-022-04740-9 (PMC9158227; doi:10.1186/s12859-022-04740-9)
Supplement: Supplementary file 2 — Additional file 2. Replication scripts and benchmark data. [file 12859_2022_4740_MOESM2_ESM.zip › Supplementary_Data1_archive/Supplementary_Data1/Benchmark_results/GWAS_2/RTime_39.csv]

	GMM	missForest	KNN	MICE	MixAll	mean	median
0	0.732971429824829	0.778869390487671	0.778869390487671	7.70800590515137	5.12307834625244	0.717761278152466	0.733922958374023
0.05	3.46913242340088	1.79548048973083	1.79548048973083	16.1923260688782	5.09994578361511	0.967058420181274	0.896549463272095
0.1	14.0428576469421	2.27337431907654	2.27337431907654	19.5690636634827	5.19879460334778	1.05788731575012	0.75249719619751
0.15	6.16123604774475	2.09677267074585	2.09677267074585	21.4944026470184	5.28601145744324	1.25702953338623	1.50486540794373
0.2	16.8412611484528	1.40680170059204	1.40680170059204	20.935417175293	5.28167915344238	2.2280387878418	0.77363133430481
0.25	14.3274230957031	1.47674894332886	1.47674894332886	21.2760677337646	4.95708632469177	0.886749029159546	1.10173177719116
0.3	17.2483372688293	1.48541736602783	1.48541736602783	21.891092300415	5.27519130706787	1.19338178634644	1.18952608108521
0.35	20.8966288566589	1.73057794570923	1.73057794570923	21.7561285495758	4.99027299880981	1.43865728378296	1.12186408042908
0.4	21.3838763237	1.07759308815002	1.07759308815002	22.7077813148499	5.49004650115967	10.2284564971924	0.903373718261719
