# Supplementary material for: Fitting Gaussian mixture models on incomplete data
Source: BMC Bioinformatics. 2022 Jun 1;23:208. doi: 10.1186/s12859-022-04740-9 (PMC9158227; doi:10.1186/s12859-022-04740-9)
Supplement: Supplementary file 2 — Additional file 2. Replication scripts and benchmark data. [file 12859_2022_4740_MOESM2_ESM.zip › Supplementary_Data1_archive/Supplementary_Data1/Benchmark_results/GWAS_2/RTime_4.csv]

	GMM	missForest	KNN	MICE	MixAll	mean	median
0	0.732436895370483	0.731199502944946	0.731199502944946	7.69682240486145	5.12255597114563	0.721609115600586	0.73127293586731
0.05	3.53166508674622	1.26505994796753	1.26505994796753	18.3899002075195	5.01144409179688	1.56362819671631	0.946630716323853
0.1	3.08070802688599	1.92006778717041	1.92006778717041	19.2447180747986	5.35605359077454	0.996289730072021	0.887164115905762
0.15	9.83055520057678	2.15518164634705	2.15518164634705	18.9915642738342	5.14716815948486	0.846189260482788	1.08396339416504
0.2	16.5959827899933	2.29640531539917	2.29640531539917	19.6225321292877	5.42503476142883	0.828009843826294	1.06146311759949
0.25	19.3494300842285	2.73759984970093	2.73759984970093	22.4179124832153	5.53966045379639	1.22112083435059	1.20629072189331
0.3	16.6949090957642	1.47885012626648	1.47885012626648	19.1991534233093	5.41398930549622	1.15763282775879	1.85316371917725
0.35	21.8227379322052	1.33427214622498	1.33427214622498	22.9101240634918	5.39223313331604	1.10262751579285	1.31876921653748
0.4	21.4848985671997	1.698734998703	1.698734998703	23.6908619403839	5.83806610107422	NA	NA
