# Supplementary material for: Fitting Gaussian mixture models on incomplete data
Source: BMC Bioinformatics. 2022 Jun 1;23:208. doi: 10.1186/s12859-022-04740-9 (PMC9158227; doi:10.1186/s12859-022-04740-9)
Supplement: Supplementary file 2 — Additional file 2. Replication scripts and benchmark data. [file 12859_2022_4740_MOESM2_ESM.zip › Supplementary_Data1_archive/Supplementary_Data1/Benchmark_results/GWAS_2/RTime_40.csv]

	GMM	missForest	KNN	MICE	MixAll	mean	median
0	0.73147177696228	0.731353759765625	0.731353759765625	7.69906067848206	5.11890172958374	0.723391056060791	0.732049942016602
0.05	2.70479726791382	1.93660664558411	1.93660664558411	15.8618578910828	5.40247201919556	1.19899749755859	1.02390170097351
0.1	0.104763746261597	1.82269406318665	1.82269406318665	16.70303606987	5.52673387527466	1.13813376426697	1.10125637054443
0.15	7.66153907775879	1.67766618728638	1.67766618728638	21.7107772827148	5.35471129417419	2.36171936988831	2.36345219612122
0.2	16.7537832260132	1.62883400917053	NA	21.1348006725311	5.14935255050659	NA	NA
0.25	11.3836958408356	1.76851105690002	1.76851105690002	22.6015858650208	5.55281114578247	1.57249164581299	NA
0.3	19.9142563343048	1.83062839508057	1.83062839508057	22.4234817028046	5.20179200172424	2.35984373092651	1.05577206611633
0.35	21.1366319656372	1.59092235565186	1.59092235565186	20.4387505054474	5.44921445846558	1.07499766349792	1.33188843727112
0.4	21.9307978153229	1.59143447875977	1.59143447875977	24.5426676273346	5.73726844787598	1.12778282165527	0.87441873550415
