# Supplementary material for: Fitting Gaussian mixture models on incomplete data
Source: BMC Bioinformatics. 2022 Jun 1;23:208. doi: 10.1186/s12859-022-04740-9 (PMC9158227; doi:10.1186/s12859-022-04740-9)
Supplement: Supplementary file 2 — Additional file 2. Replication scripts and benchmark data. [file 12859_2022_4740_MOESM2_ESM.zip › Supplementary_Data1_archive/Supplementary_Data1/Benchmark_results/GWAS_2/RTime_5.csv]

	GMM	missForest	KNN	MICE	MixAll	mean	median
0	0.731871843338013	0.729736328125	0.729736328125	7.69240760803223	5.11939549446106	0.718354225158691	0.731956958770752
0.05	2.28928661346436	1.99289655685425	1.99289655685425	16.3429684638977	5.30968928337097	0.730570554733276	0.776585817337036
0.1	4.59780597686768	2.09795665740967	2.09795665740967	16.6479315757751	5.27713537216187	0.733123064041138	0.711172342300415
0.15	14.6772944927216	1.56283187866211	1.56283187866211	18.2333869934082	5.13767647743225	1.06127619743347	1.24835348129272
0.2	16.8607575893402	1.60677886009216	1.60677886009216	19.912921667099	5.36882662773132	0.874489545822144	0.827678442001343
0.25	18.7785174846649	1.83713960647583	1.83713960647583	20.9977693557739	5.21235656738281	1.19695115089417	1.28107595443726
0.3	20.2211236953735	1.57946848869324	1.57946848869324	22.6944272518158	5.47657918930054	0.947417259216309	1.10377478599548
0.35	20.1669244766235	2.38230609893799	2.38230609893799	21.073221206665	5.02410125732422	1.02053475379944	1.13830184936523
0.4	21.9336204528809	1.5899715423584	1.5899715423584	19.9665079116821	5.42980027198792	1.08416295051575	1.00907611846924
