# Supplementary material for: Fitting Gaussian mixture models on incomplete data
Source: BMC Bioinformatics. 2022 Jun 1;23:208. doi: 10.1186/s12859-022-04740-9 (PMC9158227; doi:10.1186/s12859-022-04740-9)
Supplement: Supplementary file 2 — Additional file 2. Replication scripts and benchmark data. [file 12859_2022_4740_MOESM2_ESM.zip › Supplementary_Data1_archive/Supplementary_Data1/Benchmark_results/GWAS_2/RTime_6.csv]

	GMM	missForest	KNN	MICE	MixAll	mean	median
0	0.734878063201904	0.73799729347229	0.73799729347229	7.50070571899414	5.11678266525269	0.731643438339233	0.720521926879883
0.05	4.16497898101807	1.64575815200806	1.64575815200806	16.4846158027649	4.92287492752075	0.714718341827393	0.665405988693237
0.1	4.01723408699036	2.02548027038574	2.02548027038574	20.2501256465912	5.21002006530762	0.828311920166016	1.53854417800903
0.15	10.7594931125641	1.88445377349854	1.88445377349854	19.2859632968903	5.51407289505005	0.86733341217041	0.720133543014526
0.2	8.63307023048401	2.15564107894897	2.15564107894897	23.4963808059692	5.27983546257019	1.08729815483093	0.624668836593628
0.25	19.1834695339203	2.00716543197632	2.00716543197632	21.272524356842	5.30846476554871	1.66198372840881	1.14079809188843
0.3	20.2777743339539	1.3057119846344	1.3057119846344	22.7315459251404	5.09032773971558	1.35994219779968	1.01957583427429
0.35	20.4443171024323	1.51490092277527	1.51490092277527	23.1125881671906	5.00546407699585	1.38015651702881	0.946837186813354
0.4	21.859025478363	2.12831926345825	2.12831926345825	20.8167071342468	5.46014213562012	1.6238751411438	0.892818450927734
