# Supplementary material for: Fitting Gaussian mixture models on incomplete data
Source: BMC Bioinformatics. 2022 Jun 1;23:208. doi: 10.1186/s12859-022-04740-9 (PMC9158227; doi:10.1186/s12859-022-04740-9)
Supplement: Supplementary file 2 — Additional file 2. Replication scripts and benchmark data. [file 12859_2022_4740_MOESM2_ESM.zip › Supplementary_Data1_archive/Supplementary_Data1/Benchmark_results/GWAS_2/RTime_7.csv]

	GMM	missForest	KNN	MICE	MixAll	mean	median
0	0.707903623580933	0.705621004104614	0.705621004104614	7.83362197875977	5.11699795722961	0.696173667907715	0.709424734115601
0.05	2.78218221664429	1.32399201393127	1.32399201393127	16.4980225563049	4.93524718284607	0.684178113937378	0.74187970161438
0.1	9.0700318813324	2.73789715766907	2.73789715766907	17.6993794441223	5.20862126350403	1.06039452552795	0.777031898498535
0.15	14.7294223308563	1.93389391899109	1.93389391899109	20.3371632099152	4.85341429710388	1.00983166694641	1.00137186050415
0.2	16.9055328369141	2.05504989624023	2.05504989624023	22.2263307571411	5.01602816581726	1.46853947639465	1.28224968910217
0.25	8.20005631446838	1.84703612327576	1.84703612327576	22.0383830070496	5.45442843437195	0.924641370773315	1.24435973167419
0.3	18.8028240203857	1.5886127948761	1.5886127948761	25.1743855476379	5.38660168647766	1.02541565895081	1.45743036270142
0.35	20.5493943691254	1.4770827293396	1.4770827293396	25.0505430698395	5.3636794090271	1.07725501060486	1.20492124557495
0.4	21.8818542957306	1.20540452003479	1.20540452003479	24.6835465431213	5.47707939147949	1.1633026599884	0.921598196029663
