# Supplementary material for: Fitting Gaussian mixture models on incomplete data
Source: BMC Bioinformatics. 2022 Jun 1;23:208. doi: 10.1186/s12859-022-04740-9 (PMC9158227; doi:10.1186/s12859-022-04740-9)
Supplement: Supplementary file 2 — Additional file 2. Replication scripts and benchmark data. [file 12859_2022_4740_MOESM2_ESM.zip › Supplementary_Data1_archive/Supplementary_Data1/Benchmark_results/GWAS_2/RTime_8.csv]

	GMM	missForest	KNN	MICE	MixAll	mean	median
0	0.725372314453125	0.737361431121826	0.737361431121826	7.64501118659973	5.11619353294373	0.732544660568237	0.716549873352051
0.05	3.46690154075623	1.58639001846313	1.58639001846313	18.432492017746	5.03665709495544	0.883767366409302	0.86873459815979
0.1	5.07807397842407	1.4182014465332	1.4182014465332	21.3773546218872	5.24139380455017	1.13700103759766	0.820278406143188
0.15	14.6309030056	1.65052342414856	1.65052342414856	20.5676000118256	5.17200636863708	1.73152613639832	0.926187038421631
0.2	17.1389837265015	1.7311544418335	1.7311544418335	21.1685523986816	5.09966230392456	1.41414213180542	1.51282262802124
0.25	19.1734726428986	2.26764583587646	2.26764583587646	21.6237344741821	5.29548788070679	1.35346603393555	0.749889135360718
0.3	20.8127541542053	2.17948269844055	2.17948269844055	23.2993757724762	5.10217618942261	1.2855179309845	0.871850252151489
0.35	16.8752508163452	1.88337063789368	1.88337063789368	25.6025850772858	5.54461312294006	2.1421947479248	0.944352865219116
0.4	21.8030867576599	1.62308859825134	1.62308859825134	22.863968372345	5.35845828056335	2.36297488212585	0.868046760559082
