# Supplementary material for: Fitting Gaussian mixture models on incomplete data
Source: BMC Bioinformatics. 2022 Jun 1;23:208. doi: 10.1186/s12859-022-04740-9 (PMC9158227; doi:10.1186/s12859-022-04740-9)
Supplement: Supplementary file 2 — Additional file 2. Replication scripts and benchmark data. [file 12859_2022_4740_MOESM2_ESM.zip › Supplementary_Data1_archive/Supplementary_Data1/Benchmark_results/GWAS_2/RTime_9.csv]

	GMM	missForest	KNN	MICE	MixAll	mean	median
0	0.736028432846069	0.733678340911865	0.733678340911865	7.70998287200928	5.12303042411804	0.723438024520874	0.733035802841187
0.05	3.79861545562744	1.22951173782349	1.22951173782349	16.9233689308167	5.30086755752563	0.66205096244812	0.617901802062988
0.1	4.95110559463501	1.52238392829895	1.52238392829895	16.984254360199	5.30014657974243	0.74906063079834	0.810713529586792
0.15	14.9481382369995	1.61965394020081	1.61965394020081	18.544294834137	5.20226144790649	2.1807644367218	1.02494859695435
0.2	17.6600699424744	1.73754477500916	1.73754477500916	20.0941565036774	5.25099587440491	1.34982085227966	1.3223283290863
0.25	19.5146050453186	1.69245886802673	1.69245886802673	20.1645476818085	5.326740026474	1.02402210235596	1.07111287117004
0.3	21.6792695522308	1.93401551246643	1.93401551246643	20.3566310405731	5.33117365837097	0.821199417114258	0.714123964309692
0.35	22.3106746673584	1.59262418746948	1.59262418746948	21.9212598800659	5.17342734336853	0.850300073623657	0.872883796691895
0.4	22.2143573760986	2.69103145599365	2.69103145599365	23.7910575866699	5.6175582408905	NA	1.60655355453491
